# Supplementary material for: Extracting chemical reactions from text using Snorkel
Source: BMC Bioinformatics. 2020 May 27;21:217. doi: 10.1186/s12859-020-03542-1 (PMC7251675; doi:10.1186/s12859-020-03542-1)
Supplement: Supplementary file 2 — Additional file 2. Tab-delimited file contains the list of 6871 extracted bacterial chemical reactions. The supplemental data file contains NCBI PubMed identifiers (i.e., pmids), sentence number, extracted chemicals and character positions in the abstract text, and training marginals for the prediction algorithm. All extracted chemical reactions are predicted as chemical reactions from the discriminative model. [file 12859_2020_3542_MOESM2_ESM.txt]

pmid	sentence number	chemical A	chemical A character start position	chemical A character end position	chemical B	chemical B character start position	chemical B character start position	marginal	prediction
23942377	1	gluconic acid	80	92	ethanol	53	59	0.617485106	1
15720402	7	D-cysteine	5	14	H2S	72	74	0.689157605	1
15720402	7	L-cysteine	24	33	H2S	72	74	0.638206244	1
15720402	7	L-cysteine	24	33	pyruvate	62	69	0.744081199	1
15720402	7	D-cysteine	5	14	NH3	81	83	0.758705139	1
15720402	7	D-cysteine	5	14	pyruvate	62	69	0.826259196	1
15720402	7	L-cysteine	24	33	NH3	81	83	0.649682283	1
19112049	7	vancomycin	15	24	rifampin	45	52	0.697715819	1
19112049	7	vancomycin	15	24	daptomycin	29	38	0.897356331	1
15681155	5	iron	54	57	aminoarabinose	106	119	0.530379057	1
27986632	11	CTX-M-15	28	35	meropenem	70	78	0.732164145	1
27986632	11	CTX	28	30	meropenem	70	78	0.55739069	1
7764731	10	naproxen amide	26	39	S-naproxen	58	67	0.704335451	1
19222035	7	(R)-beta-Tyr	89	100	methionine	146	155	0.629054129	1
7733994	6	HMF	27	29	allylic sulfuric acid ester	68	94	0.705465853	1
23633564	6	2-aza-L-tyrosine	91	106	(R)-2-aza-b-tyrosine	111	130	0.898471892	1
23633564	6	2-aza-L-tyrosine	91	106	L-tyrosine	199	208	0.542961955	1
23633564	6	MIO	12	14	(R)-2-aza-b-tyrosine	111	130	0.653619528	1
23633564	6	2-aza-L-tyrosine	91	106	2-aza-L-phenylalanine	174	194	0.563444495	1
23633564	7	L-tyrosine	73	82	(S)-b-tyrosine	87	100	0.87918061	1
23686719	8	NADP	236	239	NAD	247	249	0.831391931	1
23686719	8	NADP	236	239	NADP	296	299	0.590775073	1
8794752	2	vinylacetyl-CoA	71	85	crotonyl-CoA	90	101	0.716418564	1
8794752	2	vinylacetyl-CoA	71	85	crotonyl-CoA	116	127	0.930982113	1
8794752	2	vinylacetyl-CoA	71	85	flavin	242	247	0.71310091	1
8794752	2	vinylacetyl-CoA	71	85	sulfur	209	214	0.71310091	1
8794752	2	vinylacetyl-CoA	71	85	heme iron	183	191	0.71310091	1
27886036	12	Isolates	0	7	chloramphenicol	52	66	0.503036261	1
10694396	3	[(32)P]-PP(i)-ATP	137	153	S-2-aminobutyrate	183	199	0.62996608	1
7747930	2	sulfate	48	54	APS	59	61	0.817056656	1
7747930	2	sulfate	22	28	APS	59	61	0.722868085	1
16977315	5	ATP	12	14	ATP	101	103	0.562600851	1
27995866	3	isolate	8	14	H2	76	77	0.672520757	1
8626329	4	trichloroacetic acid	176	195	SDS	258	260	0.511391401	1
8626329	4	SDS	151	153	SDS	258	260	0.572167933	1
10738984	4	L-arginine	84	93	L-alanine	122	130	0.535244107	1
23884715	4	nitrite	141	147	nitric oxide	152	163	0.899576366	1
7811042	3	Seventeen	0	8	penicillin	36	45	0.542347193	1
8639306	0	oleic acid	63	72	10-hydroxystearic acid	35	56	0.683984339	1
8639306	1	oleic acid	99	108	10-hydroxystearic acid	113	134	0.891253293	1
10683258	1	inosine 5'-monophosphate	74	97	xanthosine 5'-monophosphate	108	134	0.852644503	1
10683258	1	IMP	100	102	xanthosine 5'-monophosphate	108	134	0.820404112	1
10683258	1	NAD	170	172	NADH.	177	181	0.844968736	1
10683258	1	xanthosine 5'-monophosphate	108	134	NADH.	177	181	0.567842722	1
27836849	1	pentose phosphate	108	124	fructose	154	161	0.68823123	1
27907125	5	Mg2+	0	3	Mn2+	97	100	0.612805426	1
27911255	4	nitrate	55	61	nitrite	66	72	0.917276859	1
8790360	7	hexanoyl	117	124	hexanoyl homoserine lactone	84	110	0.508282185	1
7765164	6	1,2-cyclohexanedione	48	67	N8-(1,2-dihydroxycyclohex-1,2- ylene)-arginine	132	177	0.838383496	1
24879668	9	sulfamethoxazole	305	320	fluoroquinolones	397	412	0.726671934	1
23643860	8	CBO	119	121	CBO	187	189	0.536119699	1
24950385	1	oxygen	116	121	secondary alcohols	206	223	0.509151161	1
23654268	5	caffeine	48	55	xanthine	83	90	0.61304462	1
23654268	5	caffeine	48	55	guanine	64	70	0.768617868	1
15728913	8	telavancin	86	95	vancomycin	234	243	0.633381188	1
15691936	7	p-nitrophenyl esters	44	63	esters	169	174	0.532991052	1
15691936	7	C(4)	66	69	p-nitrophenyl caproate	94	115	0.6003654	1
15691936	7	C(4)	66	69	esters	169	174	0.578336656	1
24888981	1	nitrate	73	79	nitrous oxide	114	126	0.53786999	1
24888981	1	nitrate	73	79	dinitrogen	138	147	0.686627567	1
24888981	1	nitrate	73	79	N2O	129	131	0.600025296	1
24888981	1	nitrite	84	90	nitrous oxide	114	126	0.767550409	1
24888981	1	nitrite	84	90	dinitrogen	138	147	0.83975184	1
24888981	1	nitrate	73	79	nitric oxide	95	106	0.792440295	1
24888981	1	nitrite	84	90	nitric oxide	95	106	0.924854219	1
24888981	1	nitrite	84	90	N2O	129	131	0.828589022	1
23601637	1	maltose	60	66	trehalose	71	79	0.900907397	1
23601637	1	maltose	60	66	trehalose	107	115	0.508529425	1
15691330	1	2-hydroxypent-2,4-dienoate	113	138	2-keto-4-hydroxypentanoate	81	106	0.78996551	1
15691330	1	HPDA	141	144	2-keto-4-hydroxypentanoate	81	106	0.60690403	1
23974370	6	acetyl phosphate	86	101	GTP	126	128	0.710921764	1
23974370	6	Thymidine	0	8	GTP	126	128	0.541059911	1
23974370	6	GTP	45	47	GTP	126	128	0.558060884	1
10681347	4	thymine	100	106	guanine	111	117	0.916098714	1
23949292	12	Ampicillin	0	9	amoxicillin	81	91	0.50823462	1
24880706	1	1-piperoyl-piperidine	33	53	rifampicin	130	139	0.561686873	1
24880706	1	Piperine	0	7	rifampicin	130	139	0.533413291	1
16907822	7	Syto9	9	13	copper	76	81	0.515325963	1
19219899	6	hydrocarbons	173	184	aliphatic hydrocarbons	198	219	0.64754045	1
23596526	12	glucose	62	68	gluconic acid	73	85	0.906669617	1
23596526	12	PQQ	16	18	gluconic acid	73	85	0.535121381	1
8606194	5	glutathione	95	105	glutathione	116	126	0.785967588	1
8606194	5	glutathione	35	45	glutathione	95	105	0.702526212	1
8606194	7	glutathione	35	45	hypochlorous acid	95	111	0.634245634	1
19187511	1	B-30929	57	63	B-30929	143	149	0.760380149	1
7785836	6	5-monosubstituted hydantoins	109	136	L-amino acids	163	175	0.903651893	1
27852158	2	Al	98	99	anthracene	296	305	0.568875253	1
27852158	2	Al	98	99	benzo(k)fluoranthene	367	386	0.66368109	1
27852158	2	Al	98	99	fluorene	283	290	0.60583812	1
27852158	2	Al	98	99	naphthalene	256	266	0.661454678	1
27852158	2	Al	98	99	phenanthrene	269	280	0.575788319	1
27852158	2	Al	98	99	pyrene	340	345	0.683301687	1
27852158	2	Al	98	99	PAH	389	391	0.698588014	1
27852158	2	Al	98	99	polycyclic aromatic hydrocarbons	134	165	0.59558332	1
27852158	2	Al	98	99	benzo(e)pyrene	348	361	0.613846004	1
7766176	1	GlcNA	76	80	ammonia	195	201	0.646148145	1
7766176	1	GlcNA	123	127	ammonia	195	201	0.634070516	1
7766176	1	D-glucosaminate	5	19	pyruvate	181	188	0.523091197	1
7766176	1	D-glucosaminate	5	19	glyceraldehyde	165	178	0.614220619	1
7766176	1	GlcNA	76	80	glyceraldehyde	165	178	0.60531801	1
7766176	1	D-glucosaminate	5	19	ammonia	195	201	0.695026219	1
7766176	1	D-glucosaminate	59	73	ammonia	195	201	0.581511736	1
7766176	1	D-glucosaminate	59	73	glyceraldehyde	165	178	0.549683869	1
7766176	1	GlcNA	123	127	glyceraldehyde	165	178	0.679326355	1
23692785	9	Erythromycin	0	11	clarithromycin	50	63	0.629335225	1
10731719	0	2-pyrones	153	161	benzoates	166	174	0.913325906	1
19168732	5	succinate	201	209	fumarate	214	221	0.849289715	1
27914477	9	indole	110	115	tryptophan	184	193	0.591201007	1
27914477	9	indole	110	115	indole	288	293	0.655922055	1
27914477	9	indole	110	115	tryptophan	277	286	0.676674187	1
27914477	10	indole	108	113	tryptophan	192	201	0.601381361	1
27914477	10	indole	73	78	tryptophan	192	201	0.527751088	1
7809142	5	CDP	40	42	thioredoxin	107	117	0.899760962	1
7809142	5	CDP	40	42	glutaredoxin	85	96	0.911169469	1
7809142	5	dCDP	47	50	glutaredoxin	85	96	0.50612241	1
7809142	5	CDP	40	42	dithiothreitol	59	72	0.876795709	1
7809142	5	CDP	40	42	dCDP	47	50	0.952956557	1
23716901	5	vancomycin	15	24	daptomycin	72	81	0.70565784	1
23610972	1	1-methyl-4-aminoquinolinium 3-thiolates	45	83	sulfonyl chlorides	92	109	0.57027185	1
24837386	4	calcium	35	41	methane	124	130	0.635488212	1
7766158	2	chloramphenicol	15	29	NaCl	62	65	0.522528589	1
16913668	3	Penicillin	0	9	penicillin	131	140	0.586866677	1
15735332	1	L-glutamate	85	95	gamma-aminobutyric acid	102	124	0.539685786	1
16950397	0	heme	9	12	heme	63	66	0.577689528	1
15690805	2	vancomycin	144	153	tryptone	202	209	0.514406204	1
15690805	2	vancomycin	144	153	bile salts	225	234	0.620665967	1
23644747	10	D-fructose	55	64	D-psicose	69	77	0.883672059	1
23644747	11	D-psicose	23	31	D-psicose	302	310	0.680475175	1
7765220	3	bacitracin	34	43	bacitracin	124	133	0.685588658	1
23650368	2	oxygen	46	51	cysteine	86	93	0.791501939	1
23650368	8	serine	32	37	4Fe-4S	92	97	0.684169829	1
7766024	2	sodium phosphate	16	31	acetate	80	86	0.615270138	1
27997142	0	Thiosulfate	0	10	sulfide	26	32	0.938232243	1
27997142	0	Thiosulfate	0	10	H2	101	102	0.804980099	1
27997142	3	thiosulfate	70	80	sulfide	85	91	0.948559523	1
27889248	8	Amikacin	46	53	aminoglycosides	97	111	0.563299775	1
15708973	3	cAMP	118	121	N	132	132	0.635826647	1
24903813	6	sulfur	223	228	sulfate	233	239	0.720262468	1
24903813	6	sulfide	211	217	sulfate	233	239	0.780926526	1
24870970	2	OH	158	159	H2O2	328	331	0.551084101	1
24870970	2	OH	142	143	H2O2	328	331	0.517463088	1
24870970	2	H2O2	123	126	H2O2	328	331	0.708933413	1
24870970	2	OH	228	229	H2O2	328	331	0.538242519	1
10666573	1	Ornithine	0	8	putrescine	65	74	0.552781641	1
10666573	1	ornithine	52	60	putrescine	65	74	0.945937932	1
10702906	7	isoeugenol	83	92	vanillin	97	104	0.911334097	1
19168732	8	succinate	36	44	fumarate	49	56	0.885402918	1
19187283	7	acetyl-CoA	229	238	CO(2)	243	247	0.907241523	1
19187283	7	fatty acids	132	142	acetyl-CoA	229	238	0.696505308	1
19187283	7	fatty acids	132	142	CO(2)	243	247	0.628384531	1
7765115	5	DMS	0	2	sulfide	25	31	0.532541871	1
23646893	7	MCPA	241	244	MCPA	278	281	0.54915309	1
24956108	8	pyrophosphate	22	34	L-serine	116	123	0.591578364	1
24956108	8	triphosphate	40	51	L-serine	116	123	0.792851925	1
27905613	2	Fe(iii)	70	76	Fe(iii)	135	141	0.609783351	1
16913918	7	13C-PLFA	0	7	13C-glucose	116	126	0.577577174	1
16913918	7	13C-acetate	16	26	13C-glucose	116	126	0.527589321	1
27990801	7	cholesterol	134	144	FdTSPO1	149	155	0.895487845	1
27990801	7	cholesterol	134	144	amino acid	218	227	0.714372396	1
27990801	7	tetrapyrrole	9	20	FdTSPO1	149	155	0.611535728	1
27990801	7	cholesterol	134	144	cholesterol	252	262	0.512361109	1
27990801	7	tetrapyrrole	9	20	cholesterol	134	144	0.617725909	1
16940052	9	CPAF	31	34	BH3	121	123	0.79823935	1
19218391	1	CO(2)	99	103	bicarbonate	108	118	0.843572676	1
27803186	9	glucose	46	52	carbohydrates	155	167	0.572376788	1
10694381	3	Fosfomycin	0	9	Cys	121	123	0.532672822	1
10694381	3	PEP	70	72	Cys	121	123	0.579473734	1
23593190	0	PHBV	39	42	levulinic acid	58	71	0.61663729	1
7803932	8	amino sugar	122	132	glucosamine	145	155	0.567423403	1
10648104	1	sulfate	4	10	acetate	122	128	0.5069924	1
10648104	1	arsenate	49	56	acetate	122	128	0.546252966	1
10648104	1	lactate	98	104	acetate	122	128	0.636714935	1
23601817	0	ICR191	31	36	methylxanthines	62	76	0.917553782	1
23601817	0	acridine	14	21	methylxanthines	62	76	0.74068439	1
24890599	4	NTZ	79	81	NTZ	204	206	0.630012989	1
8602342	6	oxygen	30	35	pyruvate formate	61	76	0.584294498	1
8602342	6	oxygen	30	35	sorbitol	112	119	0.52486825	1
16877573	10	genitalium	62	71	azithromycin	124	135	0.738053501	1
16877573	10	erythromycin	17	28	azithromycin	124	135	0.676965773	1
15758220	7	sulfite	69	75	sulfolactate	108	119	0.528524876	1
15758220	7	3-sulfolactate	51	64	sulfite	69	75	0.912349641	1
15758220	7	3-sulfolactate	51	64	pyruvate	81	88	0.816240072	1
15758220	7	3-sulfolactate	51	64	sulfolactate	108	119	0.850031495	1
7747939	2	Nitrate	0	6	ammonium	38	45	0.882243633	1
7747939	2	nitrite	27	33	ammonium	38	45	0.881341636	1
19156365	1	Ethanol	0	6	ethanol	165	171	0.547723711	1
19156365	1	Ethanol	0	6	glucose	154	160	0.546353221	1
19156365	1	glucose	154	160	ethanol	165	171	0.839982748	1
16962986	8	beta-Asp-His	68	79	dipeptides	115	124	0.55200386	1
7764117	0	(R,S)-2-phenylpropionitrile	48	74	S-(+)-2-phenylpropionic acid	14	41	0.671213031	1
15693319	11	cefazolin	93	101	vancomycin	139	148	0.554578722	1
15693319	11	vancomycin	139	148	chloramphenicol	164	178	0.65366596	1
19217390	2	histidine	10	18	nitrate	53	59	0.627782702	1
7756494	0	ceftizoxime	23	33	cefotaxime	52	61	0.639448106	1
10733246	7	citrulline	242	251	ethyl carbamate	207	221	0.522541225	1
24906455	4	selenium dioxide	52	67	selenium	98	105	0.749229372	1
16948172	7	xylitol	55	61	xylitol	228	234	0.757656753	1
16948172	7	xylitol	55	61	D-xylose	261	268	0.837661088	1
23916814	5	L-Tyr	17	21	L-Phe	184	188	0.557654798	1
7791425	2	Vancomycin	0	9	vancomycin	99	108	0.680160105	1
19130051	3	phenol	20	25	iron	70	73	0.664315462	1
19130051	3	sulphuric acid	27	40	iron	70	73	0.620269358	1
10736001	0	Arabinose	0	8	acetic acid	159	169	0.571987212	1
19231065	1	iron	55	58	arsenic	63	69	0.816210091	1
19231065	1	iron	55	58	arsenic	96	102	0.90784502	1
19231065	1	arsenic	63	69	arsenic	96	102	0.894499004	1
8605313	1	diacylglycerol	63	76	phosphatidic acid	40	56	0.562541664	1
8603148	5	calcium hydroxide	53	69	calcium hydroxide	125	141	0.694588602	1
7726516	1	beta-lactam	36	46	penicillin	104	113	0.689613163	1
7726516	1	L-695,256	0	8	penicillin	104	113	0.711935163	1
7726516	2	[3H]penicillin	70	83	PBP	88	90	0.82128334	1
7726516	2	[3H]penicillin	70	83	penicillin	171	180	0.516257823	1
7726516	2	L-695,256	21	29	PBP	88	90	0.542151392	1
10687314	2	histidine	135	143	arginine	148	155	0.577454865	1
10687314	2	glycine	294	300	arginine	305	312	0.573941886	1
10687314	2	nucleotide	97	106	arginine	148	155	0.596657753	1
23964900	6	2,4,6-TCP	104	112	halogens	90	97	0.558499634	1
8646195	5	cefuroxime	180	189	augmentin	204	212	0.504984379	1
8646195	5	ceftazidime	158	168	cefuroxime	180	189	0.579824746	1
19164287	2	hydrogen	150	157	C	162	162	0.822654843	1
7765371	2	esters	29	34	carboxylates	57	68	0.733202398	1
7765371	2	esters	29	34	methanol	74	81	0.543825924	1
27998065	4	glycerol	13	20	DHAP	73	76	0.544445336	1
23659856	3	chloramphenicol	140	154	3'-O-phosphoryl ester	161	181	0.732140541	1
7726516	6	L-695,256	123	131	vancomycin	242	251	0.78784579	1
7726516	6	imipenem	161	168	penicillin	199	208	0.691626728	1
7726516	6	penicillin	199	208	vancomycin	242	251	0.780814052	1
7726516	6	imipenem	161	168	vancomycin	242	251	0.667556763	1
7726516	6	L-695,256	123	131	imipenem	161	168	0.662923634	1
7726516	6	L-695,256	123	131	penicillin	199	208	0.782274365	1
23659856	4	GTP	171	173	chloramphenicol	298	312	0.510686517	1
23659856	4	GDP	232	234	chloramphenicol	298	312	0.694934249	1
23659856	4	guanosine diphosphate	209	229	chloramphenicol	298	312	0.526402235	1
7726517	3	nigericin	16	24	tobramycin	78	87	0.661376894	1
7726517	3	nigericin	16	24	D-lactate	53	61	0.854350686	1
23596944	5	NOB	16	18	nitrite	89	95	0.531452596	1
16905647	1	heme	168	171	ATP	223	225	0.533275425	1
16905647	6	heme	38	41	heme	90	93	0.804065287	1
16936797	1	Lactoferrin	0	10	iron	105	108	0.522047818	1
16936012	1	serine	23	28	PASTA	168	172	0.686558366	1
16936012	1	serine	23	28	threonine	218	226	0.771542132	1
23666444	1	flavin	67	72	monophenol	225	234	0.534944117	1
23666444	1	flavin	67	72	ortho-diphenol	188	201	0.577794373	1
7744026	2	methylamine	59	69	oxygen	74	79	0.933671892	1
7744026	2	methylamine	59	69	methylamine	82	92	0.718925714	1
24963911	1	pyruvate	57	64	oxaloacetate	77	88	0.914694786	1
23666444	7	p-coumaric acid	67	81	caffeic acid	49	60	0.677032471	1
23616495	3	rifampicin	12	21	colistin	26	33	0.761699438	1
27871140	6	As(III)	98	104	TCA	209	211	0.605061412	1
27871140	9	As(III)	60	66	carbon	119	124	0.540749073	1
10678437	2	amino acid histidine	120	139	histamine	144	152	0.924158275	1
15751751	0	Erythromycin	0	11	clindamycin	35	45	0.586212814	1
19120930	13	bacteriocin	109	119	lactic acid bacterium	131	151	0.548131287	1
10666633	2	adenosine	132	140	AMP	170	172	0.593149781	1
10666633	2	adenosine	83	91	adenosine monophosphate	145	167	0.531033337	1
10666633	2	adenosine	132	140	adenosine monophosphate	145	167	0.725912213	1
10666633	2	purine	47	52	adenosine monophosphate	145	167	0.517059684	1
10651637	1	4-Oxalocrotonate	0	15	2-oxo-4-hydroxypentanoate	154	178	0.630396903	1
10651637	1	4-OD	32	35	2-oxo-4-hydroxypentanoate	154	178	0.622204363	1
10651637	1	2-oxo-3-hexenedioate	130	149	2-oxo-4-hydroxypentanoate	154	178	0.896394849	1
10651637	1	4-Oxalocrotonate	0	15	catechol	187	194	0.517842591	1
10651637	1	4-OD	32	35	catechol	187	194	0.509097993	1
10651637	1	VPH	67	69	2-oxo-4-hydroxypentanoate	154	178	0.57946825	1
10651637	1	2-oxo-3-hexenedioate	130	149	catechol	187	194	0.802553892	1
10696874	14	1,4GlcNAc	33	41	fucose	88	93	0.730632484	1
10696874	14	galactose	12	20	fucose	88	93	0.587385952	1
10696874	14	galactose	12	20	1,3GlcNAc	105	113	0.515404761	1
10696874	14	1,4GlcNAc	33	41	1,3GlcNAc	105	113	0.596087277	1
15720386	3	alpha-oxo acids	148	162	N-alkyl-L-amino acids	103	123	0.526950121	1
8557597	6	[14C]oleate	267	277	cholesteryl ester	244	260	0.626093924	1
24842325	6	anthraniloyl	70	81	Cys	111	113	0.832291186	1
24842325	6	anthraniloyl	70	81	Asn	296	298	0.588797867	1
24842325	6	anthraniloyl	70	81	ACoA	235	238	0.588797867	1
24842325	6	anthraniloyl	70	81	Asn	190	192	0.588797867	1
23692140	13	enamine	104	110	acetoacetate	189	200	0.714517117	1
23692140	13	cis-CaaD	133	140	acetoacetate	189	200	0.736820996	1
23692140	13	cis-CaaD	133	140	Cg10062	217	223	0.569505036	1
23692140	13	imine	115	119	Cg10062	217	223	0.67108196	1
23692140	13	imine	115	119	acetoacetate	189	200	0.817320406	1
23692140	13	enamine	104	110	Cg10062	217	223	0.541104734	1
8631867	4	amino acid	35	44	adenine	99	105	0.663615167	1
8631867	4	C	46	46	adenine	99	105	0.663615167	1
23935849	1	oxalate	56	62	oxalyl-CoA	84	93	0.881443262	1
23935849	1	oxalate	56	62	oxalyl-CoA	123	132	0.661891341	1
23935849	4	acetyl-CoA	226	235	acetate	267	273	0.712463975	1
23935849	4	oxalate	241	247	acetate	267	273	0.628250778	1
23935849	4	acetyl-CoA	226	235	oxalyl-CoA	252	261	0.879051924	1
23935849	4	oxalate	241	247	oxalyl-CoA	252	261	0.872729301	1
16936038	3	sugars	12	17	3-alpha-D-Fuc4NAc-(1-->4)-beta-D	102	133	0.50587213	1
16936038	3	sugars	12	17	(1-->4)-alpha-D-GlcNAc	143	164	0.50587213	1
19168658	5	indole	323	328	indole	458	463	0.666180015	1
19168658	5	indole	241	246	indole	458	463	0.64895016	1
19168658	5	indole	116	121	indole	458	463	0.544852912	1
27809491	5	1,2-dichloroethane	50	67	trichloroethene	72	86	0.942246735	1
23667462	4	2-substituted acetaldehydes	100	126	lactols	149	155	0.846291065	1
16871614	5	TMP	35	37	(31)P	67	71	0.642580092	1
16871614	5	TPP	27	29	(31)P	67	71	0.805855393	1
8596448	2	pristinamycin	147	159	rifampicin	181	190	0.605565369	1
27799846	1	guanine	29	35	7,8-dihydro-8-oxoguanine	44	67	0.783726811	1
10715000	1	proline	86	92	glutamate	97	105	0.92563194	1
27878745	8	sulfide	42	48	copper	80	85	0.737015367	1
27795387	4	INH	27	29	INH	213	215	0.524383008	1
23876411	5	formate	44	50	NADH	66	69	0.565957785	1
8635475	4	glutamic acid	23	35	lysine	56	61	0.797183931	1
8635475	4	glutamic acid	23	35	alanine	66	72	0.5974558	1
19188384	1	amoxicillin	29	39	amoxicillin	276	286	0.619947731	1
19188384	1	N	160	160	amoxicillin	276	286	0.650476933	1
24937232	3	CHs	178	180	CH2	261	263	0.579690337	1
24937232	3	CHs	178	180	alanines	198	205	0.661291182	1
24950047	6	acyl-CoA	205	212	mycolic acid	223	234	0.598909438	1
23921501	5	L-alanine	38	46	dipicolinic acid	285	300	0.537950873	1
23921501	6	L-alanine	152	160	Hoechst 33342	249	261	0.523285866	1
10713421	10	Schiff's	87	94	aldehydes	202	210	0.560094059	1
8609483	1	HC-Pro	43	48	polyribonucleotides	121	139	0.636293828	1
23934494	5	Silver	0	5	sulfhydryl	18	27	0.573446333	1
10656297	5	NADH	92	95	flavin	299	304	0.502339661	1
10656297	5	disulfide	269	277	flavin	299	304	0.622764051	1
23937067	6	ammonia	196	202	(15)N	233	237	0.66008395	1
23937067	6	(15)NH3	167	173	(15)N	233	237	0.748261869	1
23937067	6	(15)NH3	167	173	(15)N	260	264	0.579346657	1
16910649	4	15Ndelta1	75	83	iron	109	112	0.682416558	1
8630012	4	disulfide	172	180	Gly	235	237	0.531132758	1
8630012	4	cysteine	10	17	disulfide	41	49	0.692525744	1
8630012	4	serine	150	155	Gly	235	237	0.529504836	1
23680231	5	carbon	26	31	carbon	154	159	0.627924621	1
24890952	7	tetracycline	215	226	amoxicillin	240	250	0.710090458	1
24890952	7	metronidazole	103	115	levofloxacin	160	171	0.612431347	1
24890952	7	metronidazole	103	115	tetracycline	215	226	0.685907423	1
24890952	7	levofloxacin	160	171	tetracycline	215	226	0.740783632	1
23876412	8	GlcNAc	102	107	GlcNAc	219	224	0.847529531	1
7811100	0	dimethylsulfoniopropionate	17	42	3-mercaptopropionate	47	66	0.908301473	1
8652583	20	cyanide	158	164	chlorin d3+	247	257	0.614974678	1
23900169	2	O2	139	140	H2O	145	147	0.912991226	1
24959723	11	heme	114	117	heme	146	149	0.567315876	1
24895214	4	thioester	193	201	adipic acid	172	182	0.611278772	1
7737474	5	mersacidin	22	31	cinnamycin	161	170	0.507511675	1
7737474	5	mersacidin	104	113	cinnamycin	161	170	0.795250773	1
23667237	0	Poly(3-hydroxybutyrate)	0	22	(S)-3-hydroxybutyryl coenzyme A	95	125	0.643877566	1
16956905	6	rifampicin	39	48	rifampicin	102	111	0.678492725	1
16956905	10	rifampicin	222	231	rifampicin	341	350	0.794260085	1
24903773	0	a,b-unsaturated ketones	72	94	enol-lactones	125	137	0.674326181	1
24903773	0	a,b-unsaturated ketones	72	94	ene-lactones	143	154	0.525032938	1
27956524	5	cyclic di-GMP	31	43	cyclic di-GMP	113	125	0.788312376	1
15635463	4	terpene glycosides	114	131	terpenes	201	208	0.502776086	1
8564261	4	calcium	44	50	citrulline	130	139	0.729958951	1
8564261	4	L-arginine	116	125	citrulline	130	139	0.917493999	1
24852455	5	Ca(2+)	20	25	calcium	157	163	0.68582207	1
16950530	1	sugars	15	20	sucrose	96	102	0.501308143	1
8626266	3	chloramphenicol	190	204	amoxycillin	223	233	0.594913542	1
19221815	4	cephalosporin	99	111	vancomycin	200	209	0.540881634	1
19221815	4	cephalosporin	99	111	ceftriaxone	183	193	0.549090385	1
19221815	4	meropenem	53	61	ceftriaxone	183	193	0.549090385	1
19221815	4	penicillin	83	92	vancomycin	200	209	0.540881634	1
19221815	4	meropenem	53	61	vancomycin	200	209	0.540881634	1
19221815	4	penicillin	83	92	ceftriaxone	183	193	0.549090385	1
19192786	1	Manganese oxides	0	15	uranium	135	141	0.572396457	1
19194750	2	ruminantium	56	66	propionate	98	107	0.76347965	1
19194750	2	lactate	79	85	propionate	98	107	0.90146035	1
19194750	2	ruminantium	56	66	lactate	79	85	0.837848067	1
8587154	3	enrofloxacin	98	109	ciprofloxacin	114	126	0.890893817	1
16928980	2	N-formyl methionine	146	164	puromycin	182	190	0.934438944	1
8624411	4	lycopene	21	28	beta-carotene	33	45	0.932564318	1
7768821	3	CO2	116	118	bicarbonate	191	201	0.656081617	1
7768821	3	bicarbonate	62	72	bicarbonate	191	201	0.503751814	1
23589282	7	nitrile	56	62	N3((-))	158	164	0.663615167	1
23589282	7	Fe(3+)	49	54	Fe(3+)	109	114	0.663615167	1
23589282	7	Fe(3+)	49	54	N3((-))	158	164	0.663615167	1
23589282	7	nitrile	56	62	Fe(3+)	109	114	0.663615167	1
24880627	9	amino acid	15	24	D-tagatose	176	185	0.859493911	1
24880627	9	D-galactose	83	93	D-tagatose	176	185	0.783568621	1
24880627	9	L-arabinose	99	109	D-tagatose	176	185	0.540005386	1
19214757	1	arsenite	54	61	arsenate	66	73	0.791927636	1
23651460	9	pHCA	81	84	glucose	94	100	0.525457323	1
23651460	9	glucose	94	100	pHCA	81	84	0.599491835	1
23715851	1	1,2-dibromoethane	19	35	gasoline	72	79	0.587614417	1
27898345	9	QCZ	149	151	CdSe	213	216	0.565492094	1
27898345	9	QCZ	149	151	Qe	206	207	0.616328239	1
15750321	2	aminobenzylpenicillin	24	44	oxytetracycline	134	148	0.578144312	1
15750321	2	benzylpenicillin	58	73	oxytetracycline	134	148	0.543657541	1
15750321	2	aminobenzylpenicillin	24	44	kanamycin	162	170	0.59717828	1
27792326	5	BACs	157	160	BDMA	147	150	0.581776917	1
23674613	7	lysophosphatidylcholine	95	117	fatty acid	79	88	0.60883534	1
23594155	3	TMANO	66	70	trimethylamine	139	152	0.558264911	1
10731665	1	naphthalenesulfonate	131	150	Hydroxyapatite	362	375	0.512928545	1
10731665	1	naphthalenesulfonate	131	150	DEAE	308	311	0.798067868	1
8573574	2	Glu	171	173	amino acids	221	231	0.720202386	1
10748082	1	guanine nucleotide	28	45	phosphatidylinositol	114	133	0.736543596	1
27960036	6	N	17	17	amino acid	63	72	0.551888347	1
27960036	6	amino acid	47	56	amino acid	63	72	0.882170498	1
8596459	5	Fe(III)	226	232	59Fe dicitrate	281	294	0.630645931	1
8596459	5	Fe(III)	226	232	59FeCl3	270	276	0.612224996	1
8596459	5	ATP	164	166	59FeCl3	270	276	0.540227234	1
8596459	5	ATP	164	166	59Fe dicitrate	281	294	0.528030992	1
15669382	12	ITU	94	96	ITU	155	157	0.648548603	1
8602337	5	glucose	92	98	thymol	120	125	0.586066842	1
15699208	11	menadione	283	291	H2O2	331	334	0.657696128	1
7753776	8	linoleic acid	87	99	9,10-dihydrojasmonate	146	166	0.86140275	1
7753776	8	15,16-dihydro-12-oxophytodienoic acid	105	141	9,10-dihydrojasmonate	146	166	0.806967735	1
24963996	7	SAH	125	127	S-adenosyl-L-methionine	151	173	0.559804618	1
24963996	7	S-adenosylhomocysteine	101	122	SAM	176	178	0.503893554	1
16931521	9	PhlD	129	132	acyl-CoAs	155	163	0.801645994	1
27997074	0	unsaturated fatty acids	72	94	8,11-dihydroxy	14	27	0.57872349	1
27997074	0	unsaturated fatty acids	72	94	8-hydroxy unsaturated fatty acids	33	65	0.656473815	1
7726507	5	ciprofloxacin	87	99	ofloxacin	135	143	0.839118183	1
7726507	5	E-4695	43	48	ciprofloxacin	87	99	0.782042384	1
7726507	5	E-4695	43	48	ofloxacin	135	143	0.71992749	1
7726507	5	ciprofloxacin	87	99	fleroxacin	184	193	0.816281319	1
7726507	5	ofloxacin	135	143	fleroxacin	184	193	0.819409788	1
7726507	5	E-4695	43	48	fleroxacin	184	193	0.718736231	1
10673432	1	GDP	12	14	6-deoxy-(D)-mannose	105	123	0.516245425	1
10673432	1	GDP-(D)-mannose	74	88	6-deoxy-(D)-mannose	105	123	0.859799325	1
10673432	1	GDP	12	14	GDP-4-keto	93	102	0.764296055	1
10673432	1	mannose	16	22	GDP-4-keto	93	102	0.645418346	1
10673432	1	GDP-(D)-mannose	74	88	GDP-4-keto	93	102	0.94137007	1
27834680	5	c-di-AMP	32	39	AMP	116	118	0.546435952	1
27834680	5	5'-phosphadenylyl-adenosine	78	104	AMP	116	118	0.784819186	1
7793866	7	salicylate	19	28	Salicylate	190	199	0.601849079	1
7793866	7	salicylate	19	28	salicylate	354	363	0.552172661	1
7793866	7	quinolones	109	118	cefozopran	286	295	0.555333853	1
19181799	4	GABA	101	104	2-oxoglutarate	109	122	0.742150724	1
10736170	1	alpha-ketopantoate	81	98	D-(-)-pantoate	108	121	0.902877629	1
10736170	1	NADPH	52	56	D-(-)-pantoate	108	121	0.523739815	1
10736170	1	alpha-ketopantoate	81	98	pantothenate	130	141	0.751329303	1
8599199	3	amino acids	23	33	dihydrofolate	49	61	0.801331401	1
8554322	1	lactate	229	235	glucose	240	246	0.843451977	1
8639650	0	isoleucine	3	12	magnesium	116	124	0.752045989	1
8639650	0	leucine	17	23	manganese	129	137	0.536376953	1
8639650	0	magnesium	116	124	manganese	129	137	0.849770904	1
8639650	0	isoleucine	3	12	leucine	17	23	0.857235134	1
8639650	0	isoleucine	3	12	manganese	129	137	0.640177906	1
10692366	1	N-alpha-acetylornithine	160	182	glutamate	187	195	0.738856971	1
10692366	1	N-alpha-acetylornithine	160	182	ornithine	198	206	0.666130841	1
23646168	7	D-psicose	37	45	D-fructose	52	61	0.541400194	1
16935247	0	1,4-dihydroxy-2-naphthoic acid	90	119	menaquinone	124	134	0.935452044	1
23897479	6	(3S,5S)-clavaminic acid	109	131	(3R,5R)-clavulanic acid	136	158	0.806631565	1
16872409	5	Mn	59	60	SO4(2-)	118	124	0.543368042	1
16872409	5	Mn	59	60	Zn	148	149	0.619146705	1
16872409	5	Mn	59	60	Fe	79	80	0.815930367	1
24949952	2	quinolinic acid	71	85	nicotinic acid mononucleotide	36	64	0.574613035	1
27983475	9	nitrate	83	89	ammonium	94	101	0.841346979	1
27983475	9	H2	67	68	ammonium	94	101	0.815974772	1
19182971	2	H(4)folate	146	155	2'-deoxyuridine 5'-monophosphate	167	198	0.670353711	1
16957274	0	Seleno-L-methionine	0	18	selenite	109	116	0.604177833	1
16957274	0	CH34	93	96	selenite	109	116	0.758608103	1
16957274	0	CH34	93	96	selenate	121	128	0.669129312	1
16957274	0	selenium	55	62	selenate	121	128	0.608959556	1
16957274	0	selenium	55	62	selenite	109	116	0.726937234	1
10736165	1	D-[1-(13)C]glucose	115	132	vitamin B(12)	81	93	0.530953944	1
23609937	7	malonyl-CoA	51	61	6-alkyl-4-hydroxy-1,5-dimethyl-2-oxocyclohexa-3,5-diene-1-carboxylic acids	103	176	0.525332272	1
23636693	7	propionic acid	106	119	lactate	190	196	0.510001361	1
24885133	2	glycerol	35	42	3HP	26	28	0.638313293	1
15742167	1	benzene	57	63	2-naphthol	98	107	0.717936695	1
15742167	1	naphthalene	83	93	2-naphthol	98	107	0.843282998	1
15742167	1	benzene	57	63	naphthalene	83	93	0.591329634	1
15742167	1	benzene	57	63	phenol	68	73	0.88680166	1
15742167	1	phenol	68	73	2-naphthol	98	107	0.725990832	1
8634271	11	N-acetyl[18O]muramate	46	66	orthophosphate	75	88	0.779024243	1
8634271	11	UDP	42	44	orthophosphate	75	88	0.521334171	1
7766616	5	glutamine	88	96	alanine	155	161	0.571353376	1
7766616	5	glutamate 161	10	22	alanine	155	161	0.627163768	1
7766616	5	alanine	63	69	glutamate	124	132	0.615543008	1
7766616	5	glutamate 161	10	22	glutamine	46	54	0.524825633	1
7766616	5	alanine	63	69	arginine	138	145	0.52277863	1
7766616	5	alanine	63	69	alanine	155	161	0.699295938	1
7766616	5	glutamine	46	54	alanine	155	161	0.734221399	1
7766616	5	glutamine	46	54	glutamate	124	132	0.632159173	1
7766616	5	glutamine	88	96	glutamate	124	132	0.572956085	1
7766616	5	glutamine	46	54	arginine	138	145	0.551792085	1
7766616	5	glutamate 161	10	22	glutamate	124	132	0.514904141	1
7766616	7	GDP	62	64	PEP	97	99	0.557161868	1
23669354	2	2-[bis(methylthio)methylene]malononitrile	194	234	a,a-dicyanoketene	237	253	0.60848707	1
23669354	2	2-[bis(methylthio)methylene]malononitrile	194	234	acetoacetanilide	288	303	0.576745927	1
23669354	2	2-[bis(methylthio)methylene]malononitrile	194	234	N,S-acetals	255	265	0.577009797	1
23669354	2	2-[bis(methylthio)methylene]malononitrile	194	234	acetylacetone	316	328	0.656514227	1
23669354	2	2-[bis(methylthio)methylene]malononitrile	194	234	malononitrile	335	347	0.712484777	1
23677853	6	N	74	74	aurachin	116	123	0.58336556	1
27918882	2	glucose	103	109	glycerol	130	137	0.568864584	1
27918882	2	xylose	115	120	glycerol	130	137	0.54761076	1
27918882	2	glucose	103	109	3-HP	93	96	0.738525569	1
27918882	2	xylose	115	120	3-HP	93	96	0.744454205	1
7793935	8	Ethanol	0	6	acetate	27	33	0.888812304	1
7793935	9	propanol	58	65	acetate	107	113	0.624545038	1
7793935	9	butanol	84	90	butyrate	95	102	0.789883316	1
7793935	9	propanol	58	65	butyrate	95	102	0.759741127	1
7793935	9	butanol	84	90	acetate	107	113	0.724359155	1
7793935	9	propanol	58	65	butanol	84	90	0.879234612	1
7793935	9	Fe(III)	28	34	propionate	70	79	0.640737414	1
7793935	9	propanol	58	65	propionate	70	79	0.905423343	1
7793935	9	propionate	70	79	butyrate	95	102	0.727163196	1
7793935	9	Fe(III)	28	34	butyrate	95	102	0.584625661	1
7793935	9	Fe(III)	28	34	butanol	84	90	0.625031173	1
15672233	1	Pd(II)	60	65	Pd0	70	72	0.858021021	1
15669758	6	cholesterol	30	40	cholesterol	49	59	0.933703601	1
23624660	9	salicylate	237	246	NADPH	425	429	0.646571159	1
23624660	9	salicylate	237	246	gentisate	251	259	0.87584573	1
23624660	9	salicylate	237	246	salicylate	345	354	0.733080268	1
23624660	9	salicylate	237	246	NADH	416	419	0.690557718	1
15749828	1	Lysine	0	5	arginine	82	89	0.623481214	1
15749828	1	Lysine	0	5	leucine	92	98	0.564811051	1
15749828	1	pyruvate	18	25	arginine	82	89	0.553220689	1
15749828	1	Lysine	0	5	cysteine	120	127	0.539693475	1
8612637	3	methanediol monosulfate	111	133	formaldehyde	170	181	0.584470868	1
8612637	3	MeSO4	78	82	methanediol monosulfate	111	133	0.564072371	1
19223646	2	superoxide	184	193	quinolone	232	240	0.700982749	1
19223646	2	norfloxacin	46	56	quinolone	232	240	0.765901983	1
19223646	2	norfloxacin	46	56	hydrogen peroxide	198	214	0.812600851	1
19223646	2	superoxide	184	193	hydrogen peroxide	198	214	0.898820221	1
19223646	2	hydrogen peroxide	198	214	quinolone	232	240	0.542513907	1
10649995	1	epothilone	15	24	Taxol	110	114	0.803719401	1
10720487	6	TGTCCGTATGCACA	138	151	TGTTCAAGTACCAGAAAGACA	177	197	0.567655444	1
27798744	8	quinone	16	22	menaquinone	28	38	0.520294786	1
23943391	5	amino acid	38	47	cephalosporins	323	336	0.609245121	1
23703338	1	Hib	56	58	Hib	153	155	0.571688652	1
16977465	8	5,6-pentachlorocyclohexanol	139	165	5,6-tetrachloro-1,4-cyclohexanediol	210	244	0.595796525	1
24839212	7	NADPH	74	78	glycerol	111	118	0.510579586	1
15734652	2	PQQ	11	13	pqq	20	22	0.686851859	1
15736286	2	silyl ether	66	76	phosphate	147	155	0.778945744	1
15736286	2	PEO	15	17	phosphate	147	155	0.520413399	1
15736286	2	PEO	15	17	silyl ether	66	76	0.504040897	1
19204189	4	spermine	67	74	Kir1	154	157	0.522674501	1
19204189	4	spermine	67	74	Kir6	165	168	0.522674501	1
27997756	4	Mo(IV)-sulfide	164	177	Mo	226	227	0.678242743	1
10648801	1	succinate	85	93	quinone	150	156	0.612285316	1
10648801	1	quinone	22	28	quinone	150	156	0.536654174	1
10648801	1	succinate	85	93	fumarate	98	105	0.733196616	1
10648801	1	quinone	22	28	fumarate	98	105	0.535228074	1
16958141	2	acetate	50	56	hydrogen	36	43	0.591362715	1
10712553	1	sulfite	51	57	sulfide	62	68	0.952956557	1
23871654	7	carbohydrates	94	106	pyruvate	113	120	0.57263428	1
15740159	8	Zn-hydroxide	50	61	ammonia	150	156	0.613039196	1
15691925	7	iodide	49	54	iodide	140	145	0.557250381	1
23704947	2	methylthioacryloyl-CoA	116	137	CoA	196	198	0.803670168	1
23704947	2	MTA-CoA	140	146	CoA	196	198	0.78103745	1
23704947	2	methylthioacryloyl-CoA	116	137	CO2	181	183	0.844465792	1
23704947	2	MTA-CoA	140	146	CO2	181	183	0.85295701	1
23704947	2	MTA-CoA	140	146	acetaldehyde	167	178	0.839592278	1
23704947	2	methylthioacryloyl-CoA	116	137	acetaldehyde	167	178	0.870289028	1
23704947	2	acetaldehyde	167	178	CO2	181	183	0.546287715	1
16961305	1	carbohydrate	89	100	poly(p-phenylene)s	125	142	0.719419301	1
27903747	4	resveratrol	45	55	resveratrol	152	162	0.530789912	1
24911264	5	ADP	214	216	ATP	195	197	0.60949564	1
19206074	4	L-alpha-phosphatidylethanolamine	199	230	L-alpha-phosphatidyl-DL-glycerol	241	272	0.500112474	1
7717985	1	aspartate	71	79	glutamate	84	92	0.872803628	1
24963813	3	l-galactose	9	19	l-galactono-1,5-lactone	77	99	0.709018171	1
24963813	3	l-galactose	62	72	l-galactono-1,5-lactone	77	99	0.917529821	1
24963813	3	l-galactose	9	19	l-galactose	62	72	0.637059152	1
24934472	9	amino acids	168	178	FeS	183	185	0.867044687	1
24934472	9	FeS	183	185	hydrogen	211	218	0.518674076	1
24934472	9	amino acids	168	178	hydrogen	211	218	0.652963817	1
10724009	3	albonoursin	103	113	albonoursin	153	163	0.536339045	1
16903672	4	S(N)2	277	281	carbosilane	313	323	0.54709208	1
10737137	1	Mg	40	41	protoporphyrin	48	61	0.622971654	1
19231065	3	iron	29	32	arsenic	37	43	0.946496487	1
15721342	2	L-rhamnose	83	92	Glc	112	114	0.520974874	1
7730273	9	amino acid	32	41	NarL-phosphate	135	148	0.601887226	1
7730273	9	histidine	80	88	NarL-phosphate	135	148	0.556625783	1
10691615	5	aldehydes	42	50	oxygen	140	145	0.543285847	1
16935247	10	DHNA	90	93	menaquinone	98	108	0.935452044	1
27799222	5	carbonyl cyanide 3-chlorophenylhydrazone	333	372	colistin	386	393	0.515817404	1
19209639	3	As(V)	18	22	As(III)	50	56	0.91153127	1
19209639	3	As(V)	18	22	arsenite	65	72	0.646959126	1
8588735	7	cysteine	44	51	serine	65	70	0.625282168	1
8588735	7	cysteine	44	51	alanine	186	192	0.56635052	1
24865326	1	glucose	86	92	biohydrogen	58	68	0.569123149	1
24865326	4	hydrogen	58	65	H2	94	95	0.638204992	1
24865326	4	glucose	105	111	hydrogen	58	65	0.508539557	1
24865326	4	hydrogen	58	65	glucose	105	111	0.743534088	1
8651697	0	lauric acid	27	37	dodecanedioic acid	77	94	0.697885811	1
8651697	0	12-hydroxlauric acid	53	72	dodecanedioic acid	77	94	0.931700468	1
10716705	9	carbon	71	76	steroid	124	130	0.663615167	1
10716705	9	carbon	71	76	heme iron	98	106	0.663615167	1
10716705	9	androstenedione	13	27	heme iron	98	106	0.543255746	1
10716705	9	androstenedione	13	27	steroid	124	130	0.543255746	1
19109252	4	pyrimidine	60	69	2-hydroxy-6-methylpurine	140	163	0.593470633	1
24898800	2	glucose	197	203	IHCO	225	228	0.509032488	1
24898800	2	S	78	78	IHCO	225	228	0.538561165	1
8588745	4	daidzein	69	76	6,7,8,4'-tetrahydroxyisoflavone	32	62	0.618132949	1
8620010	4	glycine	426	432	guanidine chloride	501	518	0.638371408	1
8611497	1	galactose	89	97	glucose1-phosphate	104	121	0.605494738	1
19218392	7	flavin adenine dinucleotide	10	36	para-benzoquinone	106	122	0.810081363	1
8623946	6	propofol	63	70	propofol	99	106	0.724003077	1
16957224	2	glycine	48	54	betaine	35	41	0.515840232	1
10731709	2	histidine	52	60	asparagine	69	78	0.662513196	1
16957224	7	gamma-aminobutyric acid	9	31	betaine	146	152	0.501645327	1
16980463	8	amino acids	84	94	phenylalanine	186	198	0.563487828	1
24856062	1	5-bromopyrimidine	240	256	5-styryl-4-(hetero)aryl substituted pyrimidines	164	210	0.641782463	1
10713091	6	ADP	0	2	ADP	77	79	0.636374116	1
10713091	6	ADP	0	2	ADP	112	114	0.652716577	1
10713091	6	ADP	0	2	ADP	195	197	0.561586857	1
10681332	5	fosfomycin	72	81	fosfomycin diphosphate	115	136	0.908836603	1
10681332	5	fosfomycin	72	81	magnesium	167	175	0.523775697	1
10681332	5	fosfomycin	72	81	ATP	157	159	0.802833974	1
10681332	5	fosfomycin	72	81	fosfomycin	242	251	0.785096288	1
10681332	5	fosfomycin	72	81	fosfomycin monophosphate	86	109	0.918793023	1
10681332	5	fosfomycin	72	81	fosfomycin monophosphate	257	280	0.611248314	1
8602344	2	Lactate	0	6	acetate	58	64	0.509877741	1
27818152	5	glucose	23	29	trehalose	34	42	0.90193665	1
10671498	6	N-acetylcysteine	163	178	cystines	211	218	0.721169055	1
7735197	1	Geniposide	0	9	genipin	74	80	0.673593462	1
7735197	1	iridoid glucoside	19	35	genipin	74	80	0.508868217	1
10742214	5	from	133	136	fold	209	212	0.530443192	1
10742214	5	F(+)	64	67	from	133	136	0.613927901	1
7730217	4	trimoxazole	141	151	erythromycin	166	177	0.563370168	1
27990801	6	porphyrin	67	75	heme	206	209	0.652530551	1
24950134	8	citrulline	57	66	arginine	71	78	0.74616909	1
19181804	2	phosphatidylethanolamine	92	115	MMPE	186	189	0.742189646	1
19181804	2	phosphatidylethanolamine	92	115	DMPE	230	233	0.699632108	1
19181804	2	phosphatidylethanolamine	92	115	dimethylphosphatidylethanolamine	196	227	0.726329505	1
19181804	2	phosphatidylethanolamine	92	115	monomethylphosphatidylethanolamine	150	183	0.792793632	1
27795316	4	phosphoenolpyruvate	214	232	UDP	237	239	0.778347254	1
27795316	4	phosphoenolpyruvate	214	232	enolpyruvyl	188	198	0.504139781	1
27795316	4	phosphoenolpyruvate	214	232	GlcNAc	241	246	0.828492045	1
19181804	3	methyl	50	55	S-adenosylhomocysteine	81	102	0.59661001	1
19181804	3	S-adenosylmethionine	16	35	S-adenosylhomocysteine	81	102	0.559900343	1
19181804	3	SAM	38	40	SAH	105	107	0.524346888	1
19181804	3	SAM	38	40	S-adenosylhomocysteine	81	102	0.79015547	1
10679194	4	GTP	15	17	Mg(2+)	41	46	0.625602663	1
10679194	4	GTP	15	17	Ca(2+)	31	36	0.83711338	1
7744055	10	5-enolpyruvylshikimate-3-phosphate	27	60	P-pyruvate	113	122	0.758866668	1
27990801	9	diplosiphon	57	67	cholesterol	228	238	0.765775084	1
27851830	1	acetate	84	90	H2	103	104	0.830256701	1
19209901	6	N-acetylmuramyl-L-alanyl-gamma-D-glutamyl-meso-2,6-diaminopimelyl-D-alanyl-D-alanine	6	89	K	178	178	0.539861977	1
7711910	7	KCl	18	20	Na+	90	92	0.702190042	1
7711910	7	KCl	18	20	NaCl	43	46	0.817252576	1
19143844	16	Glu	16	18	Asp	151	153	0.663615167	1
19209639	9	As(V)	20	24	As(III)	41	47	0.62765336	1
24945313	1	Cs	170	171	Cs	223	224	0.535216868	1
24945313	1	Cs	170	171	PVA	219	221	0.532692313	1
24945313	1	Cs	170	171	ZnO	231	233	0.52712667	1
8617755	12	ethanol	431	437	ubiquinone	442	451	0.711149573	1
8617755	12	heme	204	207	heme	305	308	0.569681048	1
8617755	12	heme	204	207	heme	345	348	0.629767478	1
16941280	5	Pg	142	143	Pg	268	269	0.658662796	1
27940539	1	sugars	46	51	acetate	61	67	0.697105467	1
27914477	4	tryptophan	151	160	indole	167	172	0.504634976	1
27914477	4	indole	167	172	tryptophan	151	160	0.570976675	1
7763451	2	glycerol	177	184	trimethylene glycol	152	170	0.748917103	1
27903647	2	glucose	84	90	ADP	108	110	0.605695724	1
27903647	2	glucose	84	90	glucose	112	118	0.649491012	1
27903647	6	glucose	520	526	galactose	542	550	0.505540848	1
23897620	1	arginine	50	57	arginine	133	140	0.631838977	1
23897620	1	arginine	50	57	carbamate	257	265	0.687833369	1
23897620	1	arginine	50	57	ATP	124	126	0.514875054	1
23897620	1	ATP	124	126	arginine	133	140	0.527097046	1
23897620	1	arginine	50	57	arginine	187	194	0.604315817	1
23897620	1	arginine	50	57	ornithine	214	222	0.632166147	1
23897620	1	arginine	133	140	ATP	124	126	0.635029137	1
23897620	4	arginine	102	109	arginine	204	211	0.727499425	1
23897620	4	carbamate	158	166	arginine	204	211	0.696842015	1
23897620	4	ornithine	122	130	arginine	204	211	0.694908738	1
23636594	7	Arsenate	0	7	arsenate	103	110	0.502964318	1
16884494	2	tetraphosphate	187	200	triphosphate	207	218	0.898818851	1
16884494	2	Ap4A	149	152	triphosphate	207	218	0.769221902	1
16884494	2	ATP	159	161	tetraphosphate	187	200	0.810477555	1
16884494	2	ATP	159	161	triphosphate	207	218	0.913969159	1
16884494	2	ATP	159	161	Ap4A	149	152	0.591172457	1
15651926	6	nigericin	161	169	oligomycin	179	188	0.634329736	1
15651926	6	nigericin	161	169	ionomycin	194	202	0.508705676	1
15651926	6	valinomycin	126	136	oligomycin	179	188	0.69723475	1
15651926	6	bafilomycin A1	142	155	nigericin	161	169	0.576249659	1
15651926	6	valinomycin	126	136	nigericin	161	169	0.60792768	1
15651926	6	valinomycin	126	136	ionomycin	194	202	0.645642698	1
23624707	1	levulinic acid	63	76	2-butanone	47	56	0.722114861	1
23624707	1	y-keto-acid	79	89	2-butanone	47	56	0.570034504	1
23955010	6	glutamine	81	89	glutamate	126	134	0.655782342	1
19166326	5	phosphate	74	82	undecaprenyl phosphate-glucose	117	146	0.542829275	1
19166326	5	UDP-glucose	88	98	undecaprenyl phosphate-glucose	117	146	0.61049819	1
19166326	6	UDP-N-acetylgalactosamine	87	111	undecaprenyl phosphate-N-acetylgalactosamine	125	168	0.869456112	1
19166326	6	undecaprenyl phosphate	60	81	undecaprenyl phosphate-N-acetylgalactosamine	125	168	0.816889167	1
19166326	7	undecaprenyl phosphate-4-deoxy-4-formylamino-alpha-l-arabinose	649	710	undecaprenyl phosphate-4-amino-4-deoxy-alpha-l-arabinose	587	642	0.52985245	1
19166326	7	undecaprenyl phosphate-N-acetylgalactosamine	415	458	phosphate	482	490	0.76725024	1
8617255	6	mersalyl	107	114	H+	140	141	0.676702976	1
8617255	6	N-ethylmaleimide	120	135	H+	140	141	0.737059474	1
16940087	5	oxacillin	25	33	vancomycin	109	118	0.500032246	1
8617255	8	H+	160	161	PPi	259	261	0.650664032	1
8631789	1	tetramethylrhodamine iodoacetamide	22	55	cysteine	73	80	0.716934204	1
10700394	1	(2S)-flavanones	89	103	(2R,3R)-dihydroflavonols	108	131	0.6608814	1
10700394	1	(2S)-flavanones	89	103	anthocyanin	159	169	0.640683889	1
24927949	4	arsenic	71	77	HAsO42-	93	99	0.519115806	1
7766875	2	gamma-phosphate	48	62	nucleoside diphosphates	76	98	0.618050575	1
7766875	2	ATP	69	71	nucleoside diphosphates	76	98	0.828279912	1
7766875	2	ATP	69	71	GDP	108	110	0.6125561	1
19202279	1	cellobiose	83	92	4-O-beta-D-glucopyranosyl-D-mannose	97	131	0.919927657	1
7773378	1	aklavinone	45	54	epsilon-rhodomycinone	59	79	0.93128103	1
7773378	1	aklavinone	45	54	daunorubicin	123	134	0.661384284	1
23610425	1	triphosphate	74	85	monophosphate	92	104	0.837435544	1
23665516	3	ammonium	21	28	nitrite	33	39	0.907955706	1
23665516	3	nitrite	33	39	nitrate	56	62	0.827317178	1
23665516	3	nitrite	45	51	nitrate	56	62	0.811922967	1
23665516	3	ammonium	21	28	nitrite	45	51	0.898216546	1
23665516	3	ammonium	21	28	nitrate	56	62	0.891983151	1
27806071	12	fosfomycin	22	31	PDL	36	38	0.877358615	1
27806071	12	fosfomycin	22	31	gentamicin	105	114	0.660371006	1
8617783	3	histidine	27	35	nickel	102	107	0.538951039	1
10655492	3	phosphate	100	108	phosphate	164	172	0.548178494	1
8611497	8	sugar	267	271	NADH	285	288	0.835977614	1
8611497	8	UDP	213	215	NADH	285	288	0.537844062	1
27903747	1	resveratrol	35	45	glucose	66	72	0.520698965	1
24954784	0	carbon	166	171	3,4-DHBA	108	115	0.501659453	1
15740482	4	preschool	25	33	RAP	95	97	0.808269501	1
7755163	10	sulbactam	55	63	beta-lactam	93	103	0.589042366	1
7755163	10	clavulanate	69	79	beta-lactam	93	103	0.673653543	1
7755163	10	tazobactam	43	52	beta-lactam	93	103	0.610020041	1
7751700	2	Pentylenetetrazol	0	16	pentylenetetrazol	91	107	0.693860471	1
23608762	2	alcohols	71	78	alcohols	191	198	0.591160893	1
8595601	2	carbazole	73	81	carbazole	125	133	0.519484043	1
23892779	0	methane	23	29	nitrate	42	48	0.842604816	1
23928310	0	oxygen	50	55	histidine	114	122	0.561006606	1
23928310	0	oxygen	50	55	methyl	136	141	0.623525023	1
8590645	0	guanosine tetraphosphate	12	35	glucose	40	46	0.882332623	1
10708384	1	choline	47	53	glycine	58	64	0.864854097	1
27986727	13	CP013380	178	185	CP013382	190	197	0.675230563	1
7796265	3	hydrogen	272	279	histidine	303	311	0.677471995	1
7796265	3	nitrite	249	255	histidine	303	311	0.584015012	1
10708384	2	choline	55	61	glycine	66	72	0.861066699	1
16967415	8	doxycycline	166	176	doxycycline	255	265	0.607067585	1
8591028	1	oxygen	213	218	hydrogen peroxide	223	239	0.829396248	1
8591028	1	primary amines	126	139	aldehydes	162	170	0.807111681	1
8591028	2	tyrosine	182	189	2,4,5-trihydroxyphenylalanine quinone	205	241	0.609539747	1
27923567	9	COBE	61	64	CHBE	69	72	0.956050932	1
15746344	2	histamine	19	27	histamine	154	162	0.503249109	1
8590421	1	glycine	73	79	threonine	84	92	0.87822479	1
8590421	1	acetaldehyde	56	67	threonine	84	92	0.737673938	1
19194504	11	L-lactic acid	51	63	L-lactic acid	205	217	0.722930729	1
8590421	5	glycine	47	53	L-allothreonine	113	127	0.75118351	1
8590421	5	acetaldehyde	59	70	L-allothreonine	113	127	0.604017854	1
8590421	6	glycine	83	89	L-allothreonine	107	121	0.93716836	1
8590421	6	acetaldehyde	66	77	L-allothreonine	107	121	0.929338276	1
8590421	6	serine	24	29	L-allothreonine	107	121	0.655406833	1
27795317	10	colicin	203	209	colicin	308	314	0.509231567	1
19189059	2	HP-beta-CD	187	196	dimethylformamide	218	234	0.622865617	1
7727416	0	phosphatidylglycerol	27	46	phosphate	84	92	0.858727813	1
7727416	0	phosphatidylglycerol	27	46	monoacylglycerol	66	81	0.753094614	1
8584786	3	monodansylcadaverine	74	93	brefeldin A	173	183	0.642366171	1
16961465	1	beta-lactam	80	90	cobalt(II)	140	149	0.54753536	1
8565902	5	PCBs	56	59	chlorobenzoic acids	64	82	0.919017434	1
27940539	15	arabinose	131	139	H2	155	156	0.843657851	1
23877277	2	pyoverdine	17	26	a-ketoglutaric acid	87	105	0.566351712	1
7727416	6	1-acyllysophosphatidylglycerol	68	97	monoacylglycerol	214	229	0.53770107	1
7727416	6	glycerol	139	146	monoacylglycerol	214	229	0.54077661	1
7727416	6	phosphatidylglycerol	25	44	glycerol	139	146	0.504095018	1
7727416	6	phosphatidylglycerol	25	44	1-acyllysophosphatidylglycerol	68	97	0.724280179	1
7727416	6	1-acyllysophosphatidylglycerol	68	97	phosphate	232	240	0.530311763	1
7727416	6	glycerol	139	146	glycero-1-phospho-1'-sn-glycerol	163	194	0.573753059	1
7727416	6	phosphatidylglycerol	25	44	glycero-1-phospho-1'-sn-glycerol	163	194	0.530499935	1
7727416	6	1-acyllysophosphatidylglycerol	68	97	glycero-1-phospho-1'-sn-glycerol	163	194	0.607429028	1
16971034	6	bitertanol	29	38	3-methylcholanthrene	106	125	0.672008216	1
16971034	6	bitertanol	29	38	bitertanol	92	101	0.718072176	1
19159958	9	Cys	54	56	Se(IV)	112	117	0.662436187	1
19159958	9	Cys	67	69	Se(IV)	112	117	0.662436187	1
19159958	9	tryptophan	29	38	Se(IV)	112	117	0.662436187	1
19149682	3	triphosphates	166	178	orthophosphate	146	159	0.545670986	1
19120026	4	silver	37	42	potassium	62	70	0.566767037	1
8626276	8	H2	38	39	H2	54	55	0.853320658	1
27997721	8	amino acids	142	152	malate	319	324	0.60089016	1
27997721	8	amino acids	142	152	dicarboxylates	298	311	0.642995894	1
27997721	8	glucose 6-phosphate	199	217	dicarboxylates	298	311	0.553392112	1
16962352	12	NZ9000	9	14	glutathione	78	88	0.778956354	1
8617275	7	lipoic acid	227	237	lysine	255	260	0.790710688	1
10704219	3	heme	2	5	C	166	166	0.513797343	1
10704219	3	heme	2	5	heme	248	251	0.513797343	1
10704219	3	heme	2	5	histidine	278	286	0.513797879	1
10704219	3	heme	2	5	O(2)	54	57	0.568055391	1
27997142	5	sulfide	42	48	sulfide	83	89	0.692421794	1
27997142	5	Thiosulfate	0	10	sulfide	42	48	0.666729152	1
7765160	8	ETA23(pLGM304)	0	13	d-biotin	38	45	0.541413248	1
8631920	1	acetyl-CoA	88	97	fatty acid	128	137	0.610450923	1
8631920	1	malonyl-ACP	104	114	fatty acid	128	137	0.756201863	1
15699042	1	NAAD	116	119	nicotinamide adenine dinucleotide	151	183	0.651344895	1
27997142	10	thiosulfate	136	146	sulfide	151	157	0.904576004	1
27997142	10	thiosulfate	136	146	thiosulfate	167	177	0.755883038	1
27986991	1	L-amino acids	69	81	hydrogen peroxide	131	147	0.748442292	1
27986991	1	L-amino acids	69	81	a-keto acids	104	115	0.884612262	1
27986991	1	L-amino acids	69	81	ammonia	118	124	0.690554678	1
8650230	5	valine	16	21	phenylalanine	26	38	0.882735789	1
24888766	2	D-PLA	123	127	phenylpyruvic acid	134	151	0.573658466	1
27810444	4	oligofructose	147	159	butyrate	167	174	0.840145648	1
16882297	2	amikacin	65	72	beta-lactams	142	153	0.615627468	1
15700841	4	cefuroxime	62	71	cefprozil	86	94	0.506301939	1
15700841	6	roxithromycin	72	84	azithromycin	96	107	0.563868701	1
15700841	6	erythromycin	49	60	clarithromycin	122	135	0.568656862	1
15700841	6	erythromycin	49	60	roxithromycin	72	84	0.82187891	1
15700841	6	erythromycin	49	60	azithromycin	96	107	0.649689317	1
15700841	6	azithromycin	96	107	clarithromycin	122	135	0.602337301	1
10634708	10	amygdalin	182	190	cyanohydrin	224	234	0.559038699	1
10634708	10	amygdalin	182	190	prunasin	195	202	0.785138786	1
24893662	4	homoserine	205	214	threonine	190	198	0.50245589	1
19192816	8	U(VI)	23	27	sulfate	151	157	0.682093203	1
19192816	8	U(VI)	23	27	Fe	120	121	0.534461737	1
27808475	6	N	86	86	RePhaC1ND	164	172	0.601572156	1
27808475	6	N	86	86	N	94	94	0.816032708	1
27808475	6	RePhaC1ND	31	39	N	94	94	0.62939328	1
10747791	3	oxygen	97	102	heme iron	130	138	0.521928191	1
15657722	1	IFO12695	76	83	aldehyde	33	40	0.565668046	1
8572315	4	histidine	75	83	aminoacyl	140	148	0.511289001	1
24858088	0	xylose	41	46	butanol	51	57	0.906366646	1
24858088	0	glucose	29	35	butanol	51	57	0.906695902	1
24903813	2	sulfate	72	78	Alkylbenzenes	148	160	0.805081129	1
24903813	2	sulfate	72	78	sulfide	83	89	0.736284614	1
24903813	2	sulfate	72	78	alkanes	166	172	0.644901633	1
8611516	7	phosphates	15	24	FAD	80	82	0.575241983	1
8619798	3	pentachlorophenol	80	96	chlorine	66	73	0.555643618	1
10708651	4	1-pyrenol	23	31	8-pyrenequinone	56	70	0.559380651	1
10708651	4	Pyrene	0	5	1-pyrenol	23	31	0.77390039	1
10708651	4	1-pyrenol	23	31	2-pyrenol	95	103	0.530204535	1
10708651	4	Pyrene	0	5	8-pyrenequinone	56	70	0.627227187	1
7758464	3	valine	195	200	isoleucine	205	214	0.907780588	1
24884576	17	TTV	20	22	TTV	109	111	0.578140736	1
16965369	4	SCA	54	56	SCA	126	128	0.648362041	1
7797547	1	sn-glycerol-3-phosphate	68	90	acyl-acyl	165	173	0.560700297	1
7797547	1	sn-glycerol-3-phosphate	68	90	fatty acid	245	254	0.537534118	1
24911959	2	Cu	17	18	Cu	55	56	0.659640551	1
23938029	3	glucose	13	19	acetyl-CoA	46	55	0.6488536	1
23938029	3	glucose	13	19	pyruvate	110	117	0.596876681	1
19166860	7	phenylalanine	17	29	amino acids	191	201	0.76500535	1
19166860	7	phenylalanine	17	29	alanine	37	43	0.956966877	1
19166860	7	alanine	37	43	amino acids	191	201	0.793190181	1
19137568	3	carbon	135	140	poly-beta-hydroxybutyrate	235	259	0.625126839	1
19137568	3	carbon	135	140	poly-beta-hydroxybutyrate	147	171	0.676039159	1
16957104	6	isolate	29	35	acetate	46	52	0.589056492	1
16957104	6	glucose	17	23	acetate	46	52	0.549329758	1
7728659	8	tellurite	83	91	TeO3(2-)	135	142	0.703317463	1
8631719	6	amino acid	142	151	histidine	346	354	0.702767015	1
8631719	6	amino acids	113	123	histidine	346	354	0.813695252	1
23947779	7	glycerol	74	81	1,3-PDO	105	111	0.679718673	1
23947779	7	glycerol	74	81	glycerol	128	135	0.569871664	1
23947779	7	glycerol	74	81	propionate	168	177	0.691906869	1
23947779	7	propionate	168	177	1,3-PDO	195	201	0.85055989	1
23947779	7	glycerol	74	81	1,3-PDO	195	201	0.535711765	1
7786040	4	FeCl3	98	102	heme	129	132	0.531062663	1
15732744	5	para-aminosalicylic acid	139	162	ethionamide	179	189	0.5993433	1
15732744	5	ofloxacin	118	126	para-aminosalicylic acid	139	162	0.747795641	1
15732744	5	ciprofloxacin	100	112	para-aminosalicylic acid	139	162	0.545002401	1
15732744	5	kanamycin	79	87	ciprofloxacin	100	112	0.510465443	1
15732744	5	ofloxacin	118	126	ethionamide	179	189	0.526992321	1
19136077	1	spheroidene	66	76	2,2'-diketospirilloxanthin	139	164	0.56460011	1
19136077	1	spheroidene	66	76	spheroidenone	121	133	0.583949625	1
19136077	1	spirilloxanthin	82	96	spheroidenone	121	133	0.703824639	1
27797841	2	fluoroquinolones	137	152	cotrimoxazole	173	185	0.560994208	1
10671186	3	TCE	28	30	ethene	69	74	0.703051746	1
10671186	3	TCE	62	64	ethene	69	74	0.897553802	1
15645314	2	PMF	87	89	PMF	149	151	0.621383131	1
10737928	2	D-glucose	38	46	2,5-DKGR	111	118	0.617331266	1
10737928	2	D-glucose	38	46	vitamin C	147	155	0.748163879	1
10737928	2	D-glucose	162	170	vitamin C	147	155	0.604170501	1
10737928	2	2,5-DKG	51	57	2,5-DKGR	111	118	0.666230619	1
10737928	2	D-glucose	38	46	2,5-DKG	51	57	0.846590102	1
10737928	2	D-glucose	38	46	D-glucose	162	170	0.889968872	1
10737928	2	2,5-DKG	51	57	vitamin C	147	155	0.833423853	1
10737928	2	2,5-DKG	51	57	D-glucose	162	170	0.926817536	1
27865954	5	SiO2	37	40	butantetracarboxylic acid	103	127	0.744645357	1
27865954	5	SiO2	49	52	butantetracarboxylic acid	103	127	0.713705003	1
27865954	5	APTEOS	60	65	butantetracarboxylic acid	103	127	0.717888236	1
23651460	11	cellobiose	82	91	pHCA	60	63	0.584187865	1
23651460	11	glucose	70	76	pHCA	60	63	0.575120926	1
8573500	3	meso-diaminopimelic acid	40	63	carbon	148	153	0.594469845	1
10713420	4	PHA	129	131	dodecanoate	173	183	0.644625008	1
8611516	12	NAD	108	110	sarcosine	141	149	0.549664021	1
23587998	7	(13)C	9	13	disaccharide	55	66	0.573051751	1
10692412	11	phosphate	25	33	L-selenocysteine	112	127	0.604317486	1
10692412	11	phosphate	25	33	L-cysteine	172	181	0.890262723	1
10692412	11	phosphate	25	33	L-selenocysteine	68	83	0.658736944	1
8794966	15	fluoride	13	20	fluoride	102	109	0.596593082	1
10707765	6	amino acid	38	47	Corynebacterium	101	115	0.529749155	1
7766394	5	tyramine	95	102	dopamine	128	135	0.619055569	1
10712933	9	Serine	0	5	alanine	10	16	0.884554029	1
8652532	2	flavin adenine dinucleotide	88	114	nicotinamide adenine dinucleotide phosphate	198	240	0.790063024	1
8652532	2	flavin mononucleotide	126	146	nicotinamide adenine dinucleotide phosphate	198	240	0.725230634	1
16962807	5	iron	323	326	Mg(2+)	386	391	0.609739661	1
16957226	7	acenaphthylene	79	92	acenaphthenequinone	140	158	0.602564275	1
16957226	7	acenaphthylene	79	92	naphthalene-1,8-dicarboxylic acid	102	134	0.718518913	1
16912043	1	Thiamin pyrophosphate	0	20	ATP	134	136	0.580125034	1
7768906	6	FeP	53	55	FeP	184	186	0.603454888	1
7796054	4	pyridoxal-5'-phosphate	106	127	aldimine	181	188	0.599547207	1
7796054	4	tryptophan	50	59	quinonoid	194	202	0.534532726	1
7796054	4	tryptophan	50	59	aldimine	181	188	0.680319905	1
23893908	1	2-oxoadipate	68	79	a-aminoadipate	84	97	0.952263057	1
19146532	7	saponin	17	23	methane	44	50	0.761924803	1
7730138	4	Trp-P-2	24	30	Trp-P-2(NHOH)	91	103	0.881501317	1
7730138	4	Trp-P-2(NO)	33	43	Trp-P-2(NHOH)	91	103	0.803346276	1
24963813	2	l-galactose	125	135	d-tagaturonate	140	153	0.929415941	1
10722521	0	polymethylmethacrylate	38	59	poloxamer 407	113	125	0.510894835	1
8606098	10	nucleotides	21	31	amino acids	58	68	0.866943717	1
15728375	3	FeMoco	43	48	FeMoco	106	111	0.525977552	1
24963813	7	l-galactonate	82	94	d-tagaturonate	99	112	0.693061113	1
24963813	7	l-galactonate	44	56	d-tagaturonate	99	112	0.769890428	1
15722396	4	(3)H-labelled benzylpenicillin	37	66	penicillin	90	99	0.592227101	1
15722396	4	(3)H-labelled benzylpenicillin	37	66	CB-181963	137	145	0.573357761	1
23637459	2	ethanol	82	88	acetaldehyde	64	75	0.610884547	1
16950909	5	oxygen	46	51	O2	113	114	0.878585875	1
16950909	5	oxygen	46	51	NTDMA	78	82	0.929134488	1
16950909	5	oxygen	46	51	NDMA	62	65	0.919848204	1
16950909	5	18O2	11	14	NTDMA	78	82	0.839652777	1
16950909	5	H(2)18O	20	26	NTDMA	78	82	0.85207659	1
16950909	5	18O2	11	14	NDMA	62	65	0.694627345	1
16950909	5	H(2)18O	20	26	NDMA	62	65	0.65243423	1
16950909	5	18O2	11	14	O2	113	114	0.754737318	1
16950909	5	H(2)18O	20	26	O2	113	114	0.778800189	1
16950909	5	NDMA	62	65	O2	113	114	0.737973452	1
16950909	5	NDMA	62	65	NTDMA	78	82	0.910713851	1
16950909	7	NTDMA	4	8	HCHO	184	187	0.510819793	1
16950909	7	NTDMA	4	8	N-nitromethylamine	108	125	0.894970596	1
16950909	7	N-nitromethylamine	108	125	formaldehyde	170	181	0.570071042	1
16950909	7	NTDMA	4	8	formaldehyde	170	181	0.623293579	1
23924736	0	indole	37	42	polyphenols	107	117	0.58817029	1
7811027	1	Metronidazole	0	12	hydroxy	87	93	0.738769114	1
7811027	1	Metronidazole	0	12	hydroxy	184	190	0.716079175	1
8588748	1	benzyl alcohol	147	160	sulfate	427	433	0.534468532	1
8588748	1	Benzyl alcohol	210	223	sulfate	427	433	0.579146028	1
8588748	1	Benzyl alcohol	210	223	toluene	401	407	0.513771772	1
10746163	1	6"-O-Xylosyltectoridin	0	21	tectorigenin	123	134	0.51602447	1
10742247	9	naphthalene	50	60	naphthalene	120	130	0.543968737	1
10742247	9	naphthalene	50	60	(14)C	106	110	0.586304903	1
7775423	7	[2-13C]KDO 8-P	0	13	phosphate	210	218	0.591134131	1
7775423	7	[2-13C]KDO 8-P	0	13	oxygen	160	165	0.562244654	1
7775423	7	[2-13C]KDO 8-P	0	13	oxygen	233	238	0.556036711	1
7775423	7	[2-13C]KDO 8-P	0	13	H2O	280	282	0.559445143	1
27844169	2	carbon	15	20	methionine	30	39	0.902763963	1
10664909	1	StT	18	20	ammonium sulphate	124	140	0.652079046	1
10664909	1	Staphylococcin T	0	15	ammonium sulphate	124	140	0.622625113	1
10683259	7	ester	319	323	ester	341	345	0.525334716	1
10664909	3	Ile-Ala-Xaa-Lys-Phe-Leu-Xaa-Xaa-Pro-Gly-Xaa-Ala-Lys	53	103	gallidermin	169	179	0.578994691	1
10664909	3	amino acid	30	39	gallidermin	169	179	0.598957062	1
10664909	3	StT	149	151	gallidermin	169	179	0.763895154	1
10742247	11	nitrate	169	175	nitrite	190	196	0.534286499	1
10742247	11	naphthalene	114	124	nitrite	190	196	0.653054297	1
10742247	11	naphthalene	114	124	nitrate	169	175	0.714145362	1
10742247	11	(14)C	53	57	nitrate	169	175	0.60372746	1
10742247	11	naphthalene	114	124	NAP	202	204	0.712174833	1
10742247	11	(14)C	53	57	NAP	202	204	0.601420641	1
10742247	11	(14)C	53	57	nitrite	190	196	0.534422815	1
10742247	11	nitrate	169	175	NAP	202	204	0.737635136	1
24845312	7	iron	81	84	fatty acids	116	126	0.508567989	1
8596471	0	beta-naphthoflavone	28	46	Aroclor 1254	89	100	0.757162333	1
8596471	0	phenobarbital	14	26	Aroclor 1254	89	100	0.58117801	1
24863052	2	2-(b-maltooligooxy)-ethyl acrylates	65	99	glucopyranosyl	114	127	0.850616574	1
24863052	4	2-(b-maltooligooxy)-ethyl acrylate	16	49	poly(2-(b-maltooligooxy)-ethyl acrylate)	166	205	0.512628913	1
23650915	4	amino acids	24	34	l-Gln	189	193	0.516439736	1
10727941	4	O	208	208	O	237	237	0.594829202	1
19216552	7	cholesterol	178	188	cholesterol	226	236	0.771904469	1
23698698	7	b-lactams	92	100	aminoglycosides	152	166	0.571910739	1
23698698	7	tetracyclines	74	86	phenicols	187	195	0.588827312	1
23698698	7	b-lactams	92	100	phenicols	187	195	0.712219656	1
23698698	7	b-lactams	92	100	lincosamides	169	180	0.636530161	1
27928878	3	amino acids	130	140	carbohydrates	107	119	0.505100369	1
19139193	3	heme	60	63	iron	274	277	0.736621022	1
24838022	5	valeric acid	281	292	formic acid	326	336	0.555742264	1
7747937	2	Hydrogen	0	7	methanogens	82	92	0.666978836	1
7747937	2	formate	13	19	methanogens	82	92	0.626189709	1
19121323	4	glucosamine-1-phosphate	140	162	N-acetylglucosamine	236	254	0.746080101	1
19121323	4	acetyl coenzyme A	119	135	N-acetylglucosamine-1-phosphate	175	205	0.663348258	1
19121323	4	acetyl coenzyme A	119	135	acetyl	101	106	0.541470826	1
19121323	4	glucosamine-1-phosphate	140	162	N-acetylglucosamine-1-phosphate	175	205	0.882094085	1
19121323	4	acetyl coenzyme A	119	135	glucosamine-1-phosphate	140	162	0.659671366	1
7766128	8	glucose	114	120	cyanuric acid	174	186	0.647439301	1
7766128	8	cyanuric acid	126	138	cyanuric acid	174	186	0.729878664	1
8647805	14	hydrogen	107	114	dNTP	140	143	0.643460631	1
8645698	2	maltose	67	73	trehalose	93	101	0.530831039	1
8787407	5	PEG	188	190	PEG	268	270	0.577720523	1
16891538	3	gentamicin	15	24	ciprofloxacin	59	71	0.643934369	1
16891538	3	vancomycin	0	9	ciprofloxacin	59	71	0.610371768	1
10656825	7	hydrogen	115	122	backbone amide	133	146	0.897284627	1
10656825	7	cysteine	75	82	backbone amide	133	146	0.620651186	1
15713333	3	phosphine	13	21	phosphine	125	133	0.620090723	1
15713333	3	phosphine	13	21	acids	167	171	0.669738173	1
15681204	3	3,5-pyridinedicarboxylic acid	40	68	DPA	31	33	0.599597991	1
7740745	6	tetracycline	113	124	enrofloxacin	156	167	0.545714796	1
7740745	6	tetracycline	113	124	ciprofloxacin	139	151	0.524415314	1
24865326	5	hydrogen	144	151	glucose	201	207	0.689527988	1
24865326	5	hydrogen	144	151	H2	190	191	0.64086026	1
7711048	10	5-methoxybenzimidazole	25	46	Co-C	149	152	0.583965003	1
7711048	10	methyl-Co(III)	60	73	Co-C	149	152	0.602752686	1
10653707	4	HpaB	116	119	4-hydroxyphenylacetate	175	196	0.681482136	1
10653707	4	HpaB	116	119	FADH(2)	137	143	0.667553723	1
7730138	5	NHOH	75	78	oxygen	154	159	0.60795325	1
7730138	5	Trp-P-2	67	73	oxygen	154	159	0.555782914	1
8628800	3	tritium	90	96	triglycerides	119	131	0.842474997	1
23666779	5	fumarate	154	161	succinate acid	166	179	0.951706648	1
10653707	6	O(2)	49	52	H(2)O(2)	62	69	0.712021828	1
16963212	3	Lunacridine	0	10	2'-O-trifluoroacetyl	57	76	0.598796785	1
19187241	1	biotin	6	11	tamavidin 1 and tamavidin 2	53	79	0.743188143	1
7774516	6	rifaximin	47	55	neomycin	83	90	0.651441574	1
24953679	5	hydroperoxide	80	92	H2O2	183	186	0.576390743	1
19189180	3	selenite	52	59	selenium	78	85	0.929041684	1
16872491	7	Linezolid	56	64	vancomycin--rifampicin--cotrimoxazole	80	116	0.866436899	1
16872491	7	teicoplanin-cotrimoxazole	26	50	vancomycin--rifampicin--cotrimoxazole	80	116	0.821418405	1
23894676	4	d-glyceraldehyde	146	161	d-glycerate	166	176	0.952843487	1
23670625	7	octanol	120	126	anacardic acids	182	196	0.624970794	1
23615850	4	MSH	28	30	glyphosate	94	103	0.701973021	1
23615850	4	MSH	28	30	ethanol	106	112	0.612846434	1
19220758	9	Acetic acid	0	10	TTX	71	73	0.591736436	1
16864590	9	succinate	165	173	ubiquinone	178	187	0.614031434	1
15635461	3	coenzymeA	98	106	phosphopantetheine	67	84	0.51278615	1
15635461	3	coenzymeA	98	106	serine	123	128	0.728133321	1
15708809	4	acetonitrile	3	14	Co(II/I)	109	116	0.527023792	1
10648515	9	GABA	29	32	alanine	57	63	0.525117636	1
8626283	8	sucrose	74	80	sorbitol	110	117	0.538399339	1
8626283	8	sucrose	74	80	mannitol	97	104	0.736729443	1
7718583	10	dihydrolipoic acid	47	64	disulfide	158	166	0.8374511	1
7718583	10	dihydrolipoic acid	47	64	DMPO-thiyl	82	91	0.563779771	1
7718583	10	sulfhydryls	32	42	disulfide	158	166	0.724855006	1
7718583	10	DMPO-thiyl	82	91	disulfide	158	166	0.58702457	1
23695436	8	hydrogen	267	274	oxidized plastoquinone	279	300	0.73866868	1
23676913	3	ethyl acetate	97	109	sodium	252	257	0.569275558	1
23676913	3	azo	233	235	4- amino-3-diazenylnaphthalene-1-sulfonate	260	301	0.520358145	1
23676913	3	azo	233	235	phenylbenzene	308	320	0.535695374	1
23676913	3	azo	233	235	sodium	252	257	0.839411855	1
15731049	8	Proline	0	6	serine	11	16	0.849082112	1
24851834	4	atrazine	137	144	desisopropylatrazine	163	182	0.76722765	1
24851834	4	atrazine	137	144	desethyl	149	156	0.904053748	1
24851834	4	N	119	119	desethyl	149	156	0.634691596	1
27834859	2	glycerol	128	135	SCFAs	186	190	0.521118522	1
27834859	2	glycerol	128	135	short-chain fatty acids	161	183	0.88475275	1
10639352	4	erythromycin	182	193	aminoglycosides	219	233	0.666796327	1
8622109	11	isepamicin	16	25	aminoglycosides	153	167	0.527132213	1
23954178	1	ethanol	54	60	tiliroside	545	554	0.512256861	1
7747930	1	hydrogen	260	267	toluene	326	332	0.562691152	1
7747930	1	hydrogen	260	267	hexadecane	314	323	0.732262671	1
27858340	0	xylose	92	97	biohydrogen	64	74	0.561026692	1
8576152	8	Fe	56	57	4Fe-4S	245	250	0.545507431	1
8576152	8	Fe	56	57	2Fe-2S	267	272	0.545507431	1
8576152	8	Fe	56	57	MgADP	135	139	0.54549247	1
8576152	8	Fe	56	57	MgATP	125	129	0.54549247	1
7814569	6	cysteine	31	38	carbon dioxide	103	116	0.710089207	1
7747930	3	bisulfite	50	58	bisulfite	180	188	0.51432538	1
7747930	3	bisulfite	50	58	sulfide	134	140	0.758985817	1
24888766	7	PPA	75	77	PLA	84	86	0.522236705	1
7792125	5	clavulanic acid	140	154	amoxicillin	285	295	0.501511216	1
7792125	5	cefpodoxime	249	259	clavulanic acid	297	311	0.834006727	1
7792125	5	clavulanic acid	140	154	clavulanic acid	297	311	0.507844985	1
7792125	5	amoxicillin	128	138	amoxicillin	285	295	0.506484389	1
7792125	5	cefpodoxime	249	259	amoxicillin	285	295	0.795639753	1
7792125	5	amoxicillin	128	138	clavulanic acid	297	311	0.510334015	1
16857667	1	PP2C	2	5	dephosphorylate HPr	34	52	0.580545187	1
16885442	4	S-adenosylmethionine	76	95	cysteine	52	59	0.545539439	1
24839214	1	glucose	96	102	ethanol	83	89	0.71089077	1
24958553	6	OTC	93	95	tetracycline	237	248	0.690918088	1
10656801	2	3'-phosphoadenosine-5'-phosphate	67	98	AMP	109	111	0.753452539	1
23637459	6	secondary alcohol 2-propanol	90	117	ethanol	159	165	0.552827775	1
23637459	6	threonine	123	131	ethanol	159	165	0.583789766	1
27888734	6	PFAD	30	33	kerosene	152	159	0.687273085	1
19172265	8	benz[a]anthracene	27	43	benz[a]anthracene dihydrodiols	58	87	0.777044475	1
16967980	8	l-tryptophan	88	99	rebeccamycin	126	137	0.65937227	1
16967980	8	l-tryptophan	88	99	staurosporine	108	120	0.777197659	1
7765474	6	p-nitrophenyl esters	166	185	fatty acids	149	159	0.57459271	1
7806382	2	amino acids	296	306	TAEGRAIN	334	341	0.713658988	1
7806382	2	amino acids	254	264	TAEGRAIN	334	341	0.624951422	1
7806382	2	amino acids	254	264	NLADFMKQ	286	293	0.682277501	1
7806382	2	NLADFMKQ	286	293	TAEGRAIN	334	341	0.568620503	1
19128178	1	nucleoside diphosphates	80	102	deoxynucleotides	107	122	0.945937932	1
19128178	1	nucleoside diphosphates	80	102	diferric-tyrosyl	139	154	0.735896409	1
7708759	8	PI-PLC	106	111	PI-PLC	221	226	0.514185369	1
7708759	8	PI-PLC	106	111	perfringolysin O	266	281	0.610129714	1
23911825	5	Phenanthrene	0	11	Cu(2+)	69	74	0.647336602	1
23911825	5	Phenanthrene	0	11	Cu(2+)	138	143	0.604297578	1
8593618	4	O	15	15	O	227	227	0.637832105	1
8593618	4	O	15	15	trisaccharide	262	274	0.595003963	1
8593618	4	2,3-di-O-acetyl-4,6-dideoxy-4-(2,4-di-O-acetyl-3-deoxy-L-glycero-tetr onamido)- alpha-D-mannopyranosyl chloride	100	210	O	227	227	0.596094608	1
24862001	1	nitrifiers	17	26	oxygen	128	133	0.595436215	1
19145064	5	n-hexadecane	32	43	3,4-di-O-alkanoyl-2-O-succinoyl-alpha-D-glucopyranosyl-2'-O-succinoyl-alpha-D-glucopyranoside	63	155	0.549294472	1
24870957	3	Coq10	25	29	Coq10	104	108	0.526345909	1
10747795	3	phosphate	39	47	nucleotide	65	74	0.662653148	1
10652344	2	Fe	46	47	Fe	91	92	0.583198071	1
16904110	3	nitrite	84	90	heme	101	104	0.748759449	1
7766186	4	Pro-Pro	96	102	Pro-Pro-Pro	79	89	0.629691184	1
27815590	4	propionate	95	104	CH4	75	77	0.539775074	1
27815590	5	propionate	83	92	CH4	109	111	0.893344522	1
23667138	6	fatty acids	86	96	Q8	171	172	0.52486074	1
15743950	1	CO2	88	90	acetyl	127	132	0.656088352	1
15743950	1	CO2	88	90	acetate	95	101	0.832396924	1
7812717	1	deoxyuridylate	47	60	thymidylate	65	75	0.817778468	1
7765825	4	amino acids	202	212	carbonyl	269	276	0.508800209	1
7765825	4	sodium dodecyl sulfate	146	167	carbonyl	269	276	0.561984301	1
23625031	5	quinazolinone	120	132	establish H	146	156	0.667584658	1
27888132	12	MDA	126	128	vitamin E	144	152	0.56671536	1
16912038	0	sugar	39	43	sucrose	106	112	0.570354462	1
23929088	1	nitrite	94	100	dinitrogen	105	114	0.849757671	1
23929088	1	ammonium	80	87	dinitrogen	105	114	0.886112928	1
23706882	4	Cu	63	64	Cu-Control	193	202	0.502952993	1
10715138	5	glyoxylate	46	55	malate	123	128	0.581550658	1
10715138	5	glyoxylate	46	55	Mg(2+)	156	161	0.516531169	1
10678437	6	histidine	487	495	histamine	500	508	0.941324353	1
10715138	7	Asp	33	35	acetyl-coenzyme A	158	174	0.68345809	1
10715138	7	Arg	44	46	acetyl-coenzyme A	158	174	0.68345809	1
10715138	7	Arg	44	46	glyoxylate	235	244	0.623863995	1
10715138	7	Asp	33	35	enol(ate)	132	140	0.68345809	1
10715138	7	Arg	44	46	hydrogen	194	201	0.623863995	1
10715138	7	Asp	33	35	hydrogen	194	201	0.623863995	1
10715138	7	Arg	44	46	Mg(2+)	219	224	0.623863995	1
10715138	7	Arg	44	46	enol(ate)	132	140	0.68345809	1
10715138	7	Asp	33	35	glyoxylate	235	244	0.623863995	1
10715138	7	Asp	33	35	Mg(2+)	219	224	0.623863995	1
8631788	1	biotin	237	242	lysine	256	261	0.711321712	1
7805881	1	acetyl-CoA	142	151	(R)-2-hydroxyglutarate	156	177	0.869382024	1
23875717	11	silver	6	11	silver nitrate	81	94	0.505767286	1
23875717	11	silver	6	11	chlorhexidine	63	75	0.649067938	1
24963813	9	d-Tagaturonate	0	13	d-glucuronate	133	145	0.729835629	1
24963813	9	d-Tagaturonate	0	13	d-glyceraldehyde	44	59	0.75594604	1
24963813	9	d-Tagaturonate	0	13	d-galacturonate	151	165	0.668975055	1
24963813	9	d-Tagaturonate	0	13	pyruvate	65	72	0.595672548	1
27919791	2	carbon	99	104	methanol	248	255	0.510456085	1
27919791	2	AM1	28	30	methanol	248	255	0.84264791	1
27919791	2	methanol	87	94	methanol	248	255	0.839104116	1
27919791	4	methanol	186	193	acetyl-CoA	165	174	0.524584234	1
27827354	1	L-fuculose 1-phosphate	86	107	L-lactaldehyde	150	163	0.70584774	1
27827354	1	L-fuculose 1-phosphate	86	107	DHAP	140	143	0.783936799	1
27827354	1	Fuculose-1-phosphate	12	31	dihydroxyacetone phosphate	112	137	0.708929181	1
27827354	1	L-fuculose 1-phosphate	86	107	dihydroxyacetone phosphate	112	137	0.929769993	1
27827354	1	Fuculose-1-phosphate	12	31	DHAP	140	143	0.553959966	1
27827354	1	Fuculose-1-phosphate	12	31	L-lactaldehyde	150	163	0.555895984	1
8617230	3	oxaloacetate	113	124	carboxyltransfer	91	106	0.518546939	1
24855123	6	sulfamethoxazole	122	137	trimethoprim	150	161	0.525692701	1
24855123	6	trimethoprim	101	112	sulfamethoxazole	122	137	0.600804508	1
24923559	3	pyruvate phosphate	79	96	nucleosides	281	291	0.557708919	1
24923559	3	nucleoside diphophate	199	219	nucleosides	281	291	0.716471076	1
24923559	3	phosphoenolpyruvate	43	61	nucleosides	281	291	0.6949175	1
24923559	3	phospho	148	154	O2	299	300	0.549315155	1
24923559	3	nucleoside diphophate	199	219	O2	299	300	0.63364315	1
24923559	3	adenylate	178	186	nucleosides	281	291	0.691679537	1
24840185	2	iron	11	14	iron	132	135	0.526859462	1
8603081	6	D-glucose	46	54	alpha-D-fucose	79	92	0.524378479	1
8603081	6	D-galactose	33	43	alpha-D-fucose	79	92	0.513973653	1
7768275	2	bradykinin	24	33	bradykinin	88	97	0.525060594	1
27799211	0	Chlorhexidine	38	50	Colistin	76	83	0.60276556	1
8611562	2	AdoMet	76	81	ATP	135	137	0.659519792	1
8611562	2	S-adenosylmethionine	54	73	L-methionine	143	154	0.677551627	1
8611562	2	S-adenosylmethionine	54	73	ATP	135	137	0.58602941	1
8611562	2	AdoMet	76	81	L-methionine	143	154	0.76391381	1
19119955	0	pradofloxacin	7	19	pradofloxacin	152	164	0.503907621	1
27933453	8	L-lysine	37	44	L-lysine	123	130	0.867813408	1
27933453	8	isomaltose	98	107	L-lysine	123	130	0.891836703	1
15763089	2	Acetone	0	6	acetonitrile	78	89	0.576747417	1
15763089	2	Acetone	0	6	methanol	68	75	0.620979369	1
19187513	12	tetracycline	47	58	spectinomycin	121	133	0.6064412	1
19187513	12	tetracycline	47	58	ampicillin	101	110	0.710238338	1
19187513	12	tetracycline	47	58	florfenicol	168	178	0.685796618	1
19187513	12	tetracycline	47	58	ticarcillin	144	154	0.578682303	1
23711920	3	benzimidazole	77	89	tert-butylhydroquinone	182	203	0.528476	1
24913717	7	c-di-GMP	13	20	c-di-GMP	159	166	0.51661098	1
27994052	6	SAM	98	100	5'-deoxyadenosine	107	123	0.663215041	1
23935045	2	nitrate	13	19	nitrite	24	30	0.836990654	1
23935045	2	nitrate	13	19	nitrate	45	51	0.508586287	1
16960737	5	glycerol	98	105	lactic acid	173	183	0.590929329	1
8580644	8	methane	79	85	TCE	88	90	0.599945843	1
8580644	8	Glucose	0	6	acetate	25	31	0.740972042	1
8580644	8	methane	79	85	ethene	128	133	0.879241467	1
8580644	8	TCE	88	90	ethene	128	133	0.881156385	1
8580644	8	acetate	25	31	methane	79	85	0.601952612	1
8580644	8	acetate	25	31	ethene	128	133	0.595134676	1
8580644	8	acetate	25	31	TCE	88	90	0.655456603	1
8580644	11	TCE	26	28	chloroethene	68	79	0.689724088	1
8580644	11	TCE	26	28	ethene	137	142	0.768802166	1
16896603	7	isopentenyl diphosphate	45	67	dimethyl allyl diphosphate	72	97	0.855717063	1
16955363	2	dimethyl terephthalate	53	74	monomethyl terephthalate	86	109	0.550504744	1
16955363	2	DMTP	77	80	monomethyl terephthalate	86	109	0.624928772	1
8631341	3	nisin A	25	31	phosphatidylglycerol	99	118	0.645986617	1
23952537	3	dithionite	75	84	bis-Fe(IV)	311	320	0.505437791	1
23952537	3	dithionite	75	84	H2O2	208	211	0.906215906	1
23952537	3	dithionite	75	84	Fe(II)	126	131	0.867079735	1
23952537	3	dithionite	75	84	Fe(III)	133	139	0.86144948	1
23952537	4	quinol MADH	46	56	H2O2	131	134	0.513366818	1
23952537	4	quinol MADH	46	56	quinone	65	71	0.878052056	1
19187240	2	Glu	59	61	glutamyl-AMP	164	175	0.708708227	1
19187240	2	Glu	144	146	ATP	287	289	0.507114053	1
19187240	2	Glu	59	61	Glu	144	146	0.686886609	1
19187240	2	Glu	59	61	L-Glu	368	372	0.868447304	1
19187240	2	Glu	144	146	L-Glu	368	372	0.528544128	1
19187240	2	Glu	59	61	ATP	287	289	0.858326197	1
15637277	1	trichloroethene	140	154	ethene	160	165	0.600557506	1
15637277	4	ethenogenes	85	95	H2	160	161	0.622181296	1
15709756	8	nucleotides	164	174	nucleotide	179	188	0.716418564	1
15709756	8	nucleotides	164	174	MgADP	365	369	0.663859785	1
15709756	8	TP	117	118	nucleotide	179	188	0.586079717	1
15709756	8	nucleotides	164	174	TP	253	254	0.663859785	1
15709756	8	nucleotides	164	174	MgADP	287	291	0.663859785	1
15709756	8	TP	108	109	nucleotide	179	188	0.586079717	1
15709756	8	nucleotides	164	174	TP	262	263	0.663859785	1
15649995	6	erythromycin	70	81	erythromycin	169	180	0.741629481	1
27796875	10	trehalose	53	61	guanidine HCl	87	99	0.613184512	1
27796875	10	EDTA	67	70	guanidine HCl	87	99	0.7082026	1
19138072	1	biohydrogen	23	33	sec-alcohols	91	102	0.624802768	1
19168612	5	2,2'-dipyridyl	43	56	H(2)O(2)	99	106	0.637781203	1
19168612	5	2,2'-dipyridyl	43	56	hydroperoxide	120	132	0.570943058	1
19168612	5	iron	28	31	iron	158	161	0.558946967	1
19168612	5	iron	28	31	H(2)O(2)	99	106	0.666401565	1
19168612	5	2,2'-dipyridyl	43	56	iron	158	161	0.559223711	1
19168612	5	iron	28	31	hydroperoxide	120	132	0.570668161	1
7736748	0	chlorhexidine	55	67	silver sulfadiazine	230	248	0.502106249	1
7736748	0	chlorhexidine	55	67	chlorhexidine	254	266	0.514311731	1
7736748	0	silver sulfadiazine	73	91	silver sulfadiazine	230	248	0.597783089	1
7736748	0	silver sulfadiazine	73	91	chlorhexidine	254	266	0.551889896	1
24907335	1	arginomycin	24	34	amino acid	178	187	0.537629128	1
16917908	11	glutamate	124	132	aspartate	137	145	0.818050325	1
16917908	11	glutamate	124	132	serine	156	161	0.664071977	1
8565906	4	chloromethane	142	154	chloride	128	135	0.544835389	1
8565906	4	chloromethane	142	154	methyltetrahydrofolate	101	122	0.517726421	1
16874469	1	alanines	201	208	Glu	256	258	0.854442835	1
16874469	1	Glu	172	174	Glu	256	258	0.68635726	1
16874469	1	Glu	164	166	Glu	256	258	0.726038575	1
16874469	1	Glu	191	193	Glu	256	258	0.704311192	1
16874469	1	Glu	180	182	Glu	256	258	0.705765665	1
16874469	1	alanines	201	208	Glu427Ala/Glu448Ala	236	254	0.60658294	1
16874469	4	glutamate	125	133	heme	178	181	0.735290289	1
16874469	4	histidine	54	62	heme	178	181	0.547890484	1
23624707	0	levulinic acid	14	27	acetoacetate	46	57	0.897060931	1
23624707	0	levulinic acid	14	27	2-butanone	32	41	0.926648617	1
24870616	3	Asn	35	37	Asp	42	44	0.843270242	1
8565906	6	dichloromethane	35	49	formaldehyde	159	170	0.588029265	1
8565906	6	dichloromethane	35	49	chloride	146	153	0.728317857	1
8565906	6	dichloromethane	117	131	chloride	146	153	0.922273934	1
8565906	6	glutathione	76	86	chloride	146	153	0.789509952	1
8565906	6	dichloromethane	117	131	formaldehyde	159	170	0.83503294	1
8565906	6	glutathione	76	86	formaldehyde	159	170	0.66634351	1
7735313	9	amino acid	45	54	alanine	206	212	0.655530512	1
7735313	9	amino acids	171	181	alanine	206	212	0.890834093	1
8573506	7	sulfate	41	47	sulfide	65	71	0.809893608	1
8573506	7	thiosulfate	16	26	sulfide	65	71	0.760858297	1
8573506	7	Sulfur	0	5	sulfide	65	71	0.815005124	1
8573506	7	sulfite	29	35	sulfide	65	71	0.634078681	1
8633041	2	GTP	22	24	GDP	50	52	0.61877656	1
8605200	5	Diazirine	0	8	methylamine	74	84	0.612725854	1
8605200	5	Diazirine	0	8	methane	65	71	0.729795158	1
8605200	5	Diazirine	0	8	ammonia	91	97	0.633631945	1
8605200	8	diazirine	150	158	methane	272	278	0.506693363	1
8605200	8	diazirine	150	158	methylamine	284	294	0.523722589	1
8605200	8	trans-Dimethyldiazene	186	206	ammonia	263	269	0.595340669	1
8605200	8	diazirine	150	158	ammonia	263	269	0.680017591	1
8605200	13	C	35	35	CH4	69	71	0.649008214	1
8605200	13	CH3N2H	85	90	CH3NH2	126	131	0.643093467	1
8605200	13	CH4	69	71	NH3	137	139	0.708437085	1
8605200	13	CH4	69	71	CH3NH2	126	131	0.749066353	1
8605200	13	trans-dimethyldiazene	4	24	CH4	69	71	0.655457735	1
7798152	4	nicotinate	15	24	nicotinate	82	91	0.637376547	1
27859484	6	CGA	63	65	caffeic acid	45	56	0.521505296	1
27859484	6	rutin	108	112	quercetin	93	101	0.629279673	1
8576095	7	p-nitrophenol	30	42	PNS	98	100	0.743008554	1
8576095	7	p-nitrophenol	30	42	alpha-naphthol	137	150	0.735616624	1
8576095	7	PNS	98	100	alpha-naphthol	137	150	0.794199169	1
27988856	1	L-aspartic acid	66	80	fumaric acid	85	96	0.943958938	1
24885162	12	acetaldehyde	53	64	ethanol	208	214	0.759317696	1
24885162	12	acetaldehyde	100	111	ethanol	116	122	0.83327955	1
24885162	12	ethanol	42	48	acetaldehyde	100	111	0.723758638	1
24885162	12	acetaldehyde	53	64	ethanol	116	122	0.671952188	1
24885162	12	ethanol	42	48	ethanol	208	214	0.808658302	1
24885162	12	ethanol	42	48	ethanol	116	122	0.679323435	1
24885162	12	acetaldehyde	100	111	ethanol	208	214	0.776881576	1
24885162	12	ethanol	42	48	acetaldehyde	53	64	0.929689944	1
27815274	6	fatty acids	194	204	acetyl coenzyme A	209	225	0.849145651	1
15682289	10	glycerol	24	31	3-HPA	103	107	0.504540741	1
8563633	9	NH4+	49	52	NH2OH	84	88	0.779022396	1
8563633	9	Tl+	35	37	NH2OH	84	88	0.796506941	1
8563633	9	NH4+	49	52	gamma-glutamyl	97	110	0.694010437	1
8563633	9	Tl+	35	37	gamma-glutamyl	97	110	0.758518636	1
8563633	12	glutamate	170	178	Tl+	356	358	0.79576689	1
8563633	12	glutamate	170	178	ADP	382	384	0.789530396	1
8563633	12	glutamate	170	178	Asp	414	416	0.789530396	1
8563633	12	glutamate	170	178	ADP	338	340	0.874762893	1
8563633	13	ATP	129	131	gamma-glutamyl phosphate	141	164	0.633736253	1
8563633	14	gamma-glutamyl phosphate	139	162	Gln	173	175	0.768507063	1
8563633	14	ammonia	112	118	Gln	173	175	0.622221351	1
8563633	15	gamma-glutamyl phosphate	149	172	glutamine	299	307	0.648551822	1
8563633	15	ammonium	112	119	glutamine	299	307	0.702844858	1
8563633	15	ammonium	272	279	glutamine	299	307	0.7168504	1
27866334	5	glucose	124	130	acetate	361	367	0.531063557	1
24947409	6	NO3 (-)	154	160	NO3 (-)	460	466	0.51460278	1
24947409	6	NO3 (-)	241	247	NO3 (-)	460	466	0.55280143	1
23712792	9	L-Glutamine	0	10	quinones	66	73	0.760266185	1
23712792	9	glutamic acid	16	28	quinones	66	73	0.721714795	1
7811069	5	atrazine	51	58	s-triazines	142	152	0.80938977	1
7811069	5	cyanuric acid	96	108	s-triazines	142	152	0.727792323	1
7811069	5	atrazine	51	58	cyanuric acid	96	108	0.562472045	1
24923703	12	meropenem	16	24	ciprofloxacin	40	52	0.742396891	1
8624505	2	peroxide	165	172	heme b-595	239	248	0.514566839	1
8624505	2	peroxide	165	172	heme	185	188	0.5481264	1
23881258	7	thiosulfate	32	42	sulfide	71	77	0.56774205	1
23881258	7	Nitrate	0	6	thiosulfate	32	42	0.655188501	1
23881258	7	Nitrate	0	6	nitrite	23	29	0.820567131	1
23881258	7	sulfur	48	53	sulfide	71	77	0.741445541	1
23881258	7	Nitrate	0	6	sulfide	71	77	0.543747425	1
23881258	7	Nitrate	0	6	sulfur	48	53	0.502081931	1
10648170	8	l-aspartate	192	202	quinolinic acid	171	185	0.741734207	1
27806647	2	ethanol	46	52	acetaldehyde	57	68	0.81161207	1
7814424	6	Asp	36	38	Na+	189	191	0.606239557	1
7814424	6	Asp	36	38	hope	121	124	0.606239557	1
24899599	5	erythromycin	95	106	clindamycin	127	137	0.513235509	1
15711537	5	BIRB-796	86	93	imatinib	101	108	0.572624385	1
8636045	9	Fe(III)	51	57	acetate	200	206	0.570988834	1
8636045	9	Fe(III)	51	57	carbon dioxide	149	162	0.69869858	1
8636045	9	Fe(III)	51	57	Fe(III)	218	224	0.558605075	1
7765819	7	4-Chloro-3-oxobutyrate	0	21	(R)-3-hydroxy acid	42	59	0.552529991	1
15752871	4	PCP	21	23	PCP	124	126	0.509296536	1
15723332	2	naphthalene	300	310	1-naphthol	257	266	0.672016203	1
15723332	2	naphthalene	300	310	2-naphthol	278	287	0.562265575	1
15723332	5	T4MO	51	54	naphthalene	96	106	0.588563144	1
15723332	5	naphthalene	96	106	T4MO	354	357	0.638496518	1
15723332	5	2-naphthol	221	230	1-naphthol	312	321	0.600177884	1
15723332	5	T4MO	235	238	1-naphthol	312	321	0.591085315	1
15723332	5	T4MO	51	54	T4MO	354	357	0.545948446	1
15723332	5	naphthalene	96	106	1-naphthol	312	321	0.566490889	1
15723332	5	2-naphthol	221	230	T4MO	354	357	0.617331684	1
27830295	0	styrene	56	62	(S)-vicinal diol	67	82	0.943359554	1
15723332	9	naphthalene	183	193	3,6-dihydroxyfluorene	91	111	0.588525414	1
15723332	9	naphthalene	183	193	2-naphthol	138	147	0.547518551	1
15723332	9	fluorene	118	125	3,6-dihydroxyfluorene	91	111	0.578859568	1
15723332	9	naphthalene	183	193	2,6-dihydroxynaphthalene	153	176	0.51909548	1
19226104	6	deazaflavin	34	44	EDTA	46	49	0.504373431	1
10684634	4	H(2)(18)O	62	70	(18)O	51	55	0.672478616	1
10684634	4	succinic acid	77	89	(18)O	51	55	0.675077021	1
8643456	8	ceramide	27	34	ceramide	89	96	0.568881333	1
27904921	9	phosphate	93	101	IAA	118	120	0.837941051	1
16980299	0	carbohydrate	216	227	glucose 6-phosphate	312	330	0.517102778	1
16980299	0	alpha-glucose 1-phosphate	283	307	glucose 6-phosphate	312	330	0.940428257	1
23665687	2	glucose	25	31	Hydrogen	0	7	0.510690093	1
27815050	3	galactose	88	96	hydrogen	63	70	0.562994599	1
24945729	2	PdST	112	115	a-Neu5Ac	219	226	0.597248495	1
16980299	7	alpha-glucose 1-phosphate	99	123	glucose 6-phosphate	128	146	0.833566725	1
15714464	3	amino acids	78	88	amines	93	98	0.874708176	1
15714464	4	amines	152	157	amine	349	353	0.558324337	1
15714464	4	amines	152	157	amino acid	293	302	0.522877455	1
24927145	10	mono- and di-acylglycerols	31	56	triacylglycerols	88	103	0.593071759	1
15691025	0	phosphatidylcholine	115	133	phosphatidylglycerol	138	157	0.919467151	1
15691025	0	glycerol	73	80	phosphatidylglycerol	138	157	0.568102777	1
27935957	9	Zn(II)	38	43	heme	70	73	0.600665927	1
7755585	8	9-cis-Retinoic acid	0	18	all-trans-retinoic acid	86	108	0.69732511	1
19209637	3	iron	65	68	phenol	148	153	0.677846849	1
19209637	3	iron	65	68	phenol	83	88	0.876853704	1
19209637	3	iron	65	68	benzoate	97	104	0.781931281	1
19209637	3	iron	22	25	benzoate	97	104	0.548401415	1
19209637	3	iron	22	25	phenol	148	153	0.550474465	1
19209637	3	iron	22	25	phenol	83	88	0.719766974	1
23935051	11	RibN	22	25	riboflavin	74	83	0.578160822	1
16950394	1	kallikrein	13	22	serine	81	86	0.633161426	1
23612054	0	Mal	20	22	Mal	143	145	0.571746409	1
16957260	2	chromate	45	52	chromate	168	175	0.631623328	1
7765505	6	sucrose	120	126	trehalulose	103	113	0.561722636	1
8588738	2	thiosulfate	153	163	hydrogen sulfide	168	183	0.87688756	1
8588738	2	cystine	141	147	hydrogen sulfide	168	183	0.824764907	1
23710640	2	papiliocin	23	32	Val	148	150	0.603178501	1
8617276	7	Ser(Ac)	12	18	pyridoxal 5'-phosphate	98	119	0.584684968	1
8617276	7	Ser(Ac)	12	18	Schiff base	121	131	0.595092475	1
24928200	2	Isoprene	0	7	pyruvate	75	82	0.556790829	1
24928200	2	Isoprene	0	7	glyceraldehyde-3-phosphate	88	113	0.546070635	1
24928200	6	D-galactose	129	139	D-galactonate	155	167	0.920029402	1
10694574	3	4-diphosphocytidyl-2C-methyl-D-erythritol 2-phosphate	45	97	2C-methyl-D-erythritol 2,4-cyclodiphosphate	104	146	0.626940191	1
7757007	4	hydrogen	15	22	amide hydrogens	86	100	0.539253056	1
15707638	1	nitrogen	15	22	ammonium	81	88	0.504358768	1
19211529	9	Cu	100	101	Cu	92	93	0.532136142	1
7817013	1	calcium	217	223	desferrioxaminine	291	307	0.540097594	1
7817013	1	calcium	217	223	fosfomycin	328	337	0.524568975	1
7817013	1	calcium	217	223	novobiocin	279	288	0.68380785	1
7714710	4	iron	113	116	iron	158	161	0.671354949	1
27801549	3	nalidixic acid	81	94	ciprofloxacin	146	158	0.524512768	1
7765510	3	proline	80	86	amino acid	52	61	0.651944041	1
7765510	3	amino acid	52	61	leucine	91	97	0.612033546	1
7765510	3	proline	80	86	leucine	91	97	0.911267757	1
19187207	4	linuron	146	152	linuron	225	231	0.573674798	1
19187207	4	linuron	146	152	(14)CO(2)	169	177	0.918928087	1
19187207	4	(14)C	127	131	(14)CO(2)	169	177	0.828937769	1
19187207	4	(14)CO(2)	169	177	linuron	225	231	0.556176782	1
8652118	4	chlorine	38	45	biphenyl	85	92	0.710548699	1
8652118	4	chlorines	71	79	chlorines	113	121	0.596415281	1
8652118	4	biphenyl	85	92	chlorines	113	121	0.581093371	1
8652118	4	chlorines	71	79	chlorine	38	45	0.501613915	1
8652118	4	chlorine	38	45	chlorines	71	79	0.743361533	1
27940542	8	metal hydroxides	81	96	arsenic	60	66	0.551389337	1
8621656	10	MoFe	105	108	MoFe	171	174	0.589096427	1
24861220	0	NaCl	238	241	sucrose	303	309	0.792602181	1
24861220	0	Sucrose	0	6	sucrose	303	309	0.682022214	1
24861220	0	NaCl	238	241	maltose	284	290	0.550056159	1
24861220	0	sucrose	185	191	sucrose	303	309	0.593446076	1
16880592	1	beta-phenylalanine	67	84	(S)-beta-phenylalanine	31	52	0.56764245	1
23615732	1	lactic acid	52	62	ferulic acid	199	210	0.628297091	1
23615732	1	lactic acid	52	62	ferulic acid	167	178	0.561256707	1
23615732	1	lactic acid	52	62	phenolic	108	115	0.759914577	1
23966510	4	IS6110	167	172	NaOH	204	207	0.774425089	1
23966510	4	IS6110	167	172	NALC	198	201	0.774425089	1
23966510	4	IS6110	167	172	N-acetyl-l-cysteine	177	195	0.828069329	1
23963223	1	carbon	103	108	carbon	71	76	0.503558099	1
8576114	6	L-Asp	101	105	carbamyl phosphate	188	205	0.58296597	1
10715117	4	cis- and trans-C(2)D(2)H(2)	111	137	ethane	185	190	0.798687935	1
10715117	4	C(2)D(2)	6	13	ethane	185	190	0.676305175	1
8790350	6	superoxide	64	73	[2Fe-2S]	116	123	0.500478685	1
8790350	6	hypoxanthine	38	49	superoxide	64	73	0.549261987	1
8790350	6	H2O2	9	12	superoxide	64	73	0.599187911	1
10660564	4	lysine	92	97	asparagine	193	202	0.577918708	1
10660564	4	alanine	146	152	asparagine	193	202	0.740380645	1
10660564	4	lysine	92	97	methionine	132	141	0.665278077	1
10660564	4	methionine	132	141	asparagine	193	202	0.775705218	1
10660564	4	histidine	163	171	asparagine	193	202	0.627301633	1
10660564	4	lysine	92	97	alanine	146	152	0.691458762	1
10660564	4	lysine	92	97	histidine	163	171	0.587500989	1
23634217	14	cysteines	144	152	selenium	246	253	0.651108682	1
23634217	14	selenocysteine	67	80	selenium	246	253	0.605947077	1
24853564	1	o-diphenols	188	198	o-quinones	205	214	0.705135882	1
24853564	1	tyrosine	141	148	o-diphenols	155	165	0.569756866	1
16939194	3	NAD	111	113	acetyl-CoA	134	143	0.704531312	1
16939194	3	quinolinic acid	91	105	acetyl-CoA	134	143	0.793734848	1
16939194	3	NAD	111	113	citric acid	153	163	0.57391423	1
16939194	3	quinolinic acid	91	105	citric acid	153	163	0.571700215	1
19124587	10	Rd	157	158	O(2)	201	204	0.575340152	1
19124587	10	Gd	150	151	O(2)	201	204	0.518733919	1
8584012	1	calcium	79	85	glutathione S	179	191	0.625609398	1
8632761	4	paclitaxel	32	41	welwistatin	97	107	0.599713922	1
24857935	8	daptomycin	81	90	sodium	174	179	0.698753715	1
7769283	4	tetracycline	117	128	trimethoprim-sulfamethoxazole	193	221	0.660142124	1
16955474	2	progesterone	44	55	estrogen	106	113	0.724747717	1
15672232	0	sucrose	22	28	H2	14	15	0.586016834	1
15672232	6	sucrose	157	163	sucrose	296	302	0.512782753	1
15672232	6	H2	8	9	sucrose	296	302	0.52358675	1
15672232	6	sucrose	296	302	H2	288	289	0.632979929	1
15672232	6	sucrose	157	163	H2	288	289	0.693692029	1
15672232	6	sucrose	157	163	H2	149	150	0.546093047	1
27924113	3	2,3,4-tris-O-(trimethylsilyl)lincomycin	68	106	thiols	130	135	0.543554604	1
10694574	7	4-diphosphocytidyl-2C-methyl-D-erythritol	39	79	2C-methyl-D-erythritol 3,4-cyclophosphate	86	126	0.63802278	1
8565906	2	methanes	29	36	dichloromethane	144	158	0.546975315	1
8565906	2	trichloromethane	39	54	dichloromethane	144	158	0.565285444	1
7814336	1	D-serine	106	113	D-serine	145	152	0.808113396	1
7814336	1	D-serine	30	37	D-serine	106	113	0.656326056	1
7814336	1	D-serine	30	37	D-serine	145	152	0.66706568	1
23615850	1	MSH	11	13	oxygen	109	114	0.578052044	1
23615850	1	Mycothiol	0	8	oxygen	109	114	0.68773061	1
7805064	1	benzyl O-(2,3-di-O-benzoyl-4,6-O-[(R)-1-(methoxycarbonyl) ethylidene]-beta-D-galactopyranosyl)-(1-->3)-2-O-benzoyl-4,6-O-[(S)-1- (methoxycarbonyl)ethylidene]-alpha-D-glucopyranoside	32	212	benzyl 2-O-benzoyl-4,6-O-[(S)-1- (methoxycarbonyl)ethylidene]-alpha-D-glucopyranoside	493	577	0.560572028	1
7793896	2	PKH	26	28	chloramphenicol	79	93	0.681734383	1
7793896	2	PKH	26	28	norfloxacin	111	121	0.594553947	1
15753090	7	lysine	35	40	glutamine	67	75	0.873122215	1
15753090	7	lysine	35	40	glutamine	45	53	0.923905969	1
16978152	5	22R-hydroxycholesterol	125	146	pregnenolone	153	164	0.556201577	1
8605632	5	hydrogen	32	39	carboxylate	159	169	0.531830966	1
8578226	1	nitrate	326	332	nitrite	337	343	0.885243654	1
8578226	1	nitrite	337	343	N-nitroso	360	368	0.795837522	1
8578226	1	nitrate	326	332	N-nitroso	360	368	0.633139431	1
19130051	5	sugars	77	82	pyrite	187	192	0.53274709	1
19130051	5	sugars	171	176	pyrite	187	192	0.626927257	1
7724588	1	dUMP	257	260	dIMP	313	316	0.512948871	1
16900398	8	Ga	66	67	NADPH	150	154	0.502586067	1
8561507	6	nicotinate mononucleotide	37	61	quinolinic acid	235	249	0.743514001	1
8561507	6	5-phosphoribosyl-1-pyrophosphate	106	137	quinolinic acid	235	249	0.707253039	1
8561507	6	pyrophosphate	145	157	quinolinic acid	235	249	0.589228272	1
8561507	6	pyrophosphate	145	157	5-phosphoribosyl-1-pyrophosphate	198	229	0.730946124	1
8561507	6	nicotinate mononucleotide	37	61	5-phosphoribosyl-1-pyrophosphate	106	137	0.79929024	1
8561507	6	5-phosphoribosyl-1-pyrophosphate	106	137	5-phosphoribosyl-1-pyrophosphate	198	229	0.808553934	1
8561507	6	nicotinate mononucleotide	37	61	pyrophosphate	145	157	0.854703963	1
8561507	6	nicotinate mononucleotide	37	61	5-phosphoribosyl-1-pyrophosphate	198	229	0.835201621	1
8561507	8	Phthalate	0	8	quinolinic acid	42	56	0.616636992	1
8561507	8	Phthalate	0	8	5-phosphoribosyl-1-pyrophosphate	92	123	0.581180692	1
8561507	8	quinolinic acid	42	56	5-phosphoribosyl-1-pyrophosphate	92	123	0.64445895	1
8561463	4	Acetate	0	6	acetyl-CoA	87	96	0.594344795	1
8561463	4	iron-sulfur	44	54	acetyl-CoA	87	96	0.578839719	1
8561463	6	sulfate	131	137	sulfide	153	159	0.817919433	1
10671440	8	2,4-DAPG	23	30	2, 4-DAPG	99	107	0.513888359	1
16970336	3	hexylamine	62	71	methanol	98	105	0.619717896	1
10671440	9	phlA'-'lacZ	67	77	2,4-DAPG	148	155	0.559207022	1
8580853	1	N	129	129	glycine	250	256	0.64713949	1
8580853	1	methionine	144	153	glycine	250	256	0.661556482	1
23917146	2	chlorinated hydrocarbons	107	130	ethene	145	150	0.852789938	1
8642245	2	1-->4Gal	90	97	ceramide	141	148	0.553286433	1
16959323	6	(1)H	75	78	Cr	189	190	0.512700617	1
23942377	0	gluconate	66	74	ethanol	42	48	0.533796251	1
8795202	7	carbon	44	49	carbon	132	137	0.539947271	1
8795202	7	carbon	44	49	carbon dioxide	94	107	0.522830546	1
8625360	9	PSM-polyacrylate	89	104	polyacrylate	209	220	0.586072683	1
8639600	1	O	11	11	tetracenomycin	116	129	0.549223959	1
8639600	1	hydroxyl	55	62	tetracenomycin	116	129	0.521038115	1
10679523	4	FBP	83	85	FBP	179	181	0.713622332	1
8608152	8	glutamine	51	59	3-P-glycerate	114	126	0.630047143	1
8608152	8	arginine	29	36	3-P-glycerate	114	126	0.707336068	1
15683398	2	sulfamate	44	52	ammonia	122	128	0.676742077	1
15683398	2	sulfamate	88	96	ammonia	122	128	0.905804753	1
15683398	2	sulfamate	88	96	sulfate	134	140	0.782131195	1
15715717	3	trimoxazole	67	77	nitrofurantoin	168	181	0.710929096	1
15715717	3	ciprofloxacin	128	140	fosfomycin	153	162	0.680496216	1
15715717	3	trimoxazole	67	77	ciprofloxacin	128	140	0.657682955	1
15715717	3	nalidixic acid	89	102	norfloxacin	112	122	0.529569328	1
15715717	3	ciprofloxacin	128	140	nitrofurantoin	168	181	0.518319249	1
15715717	3	trimoxazole	67	77	norfloxacin	112	122	0.731648743	1
15715717	3	ampicillin	45	54	trimoxazole	67	77	0.594298661	1
15715717	3	trimoxazole	67	77	nalidixic acid	89	102	0.826166034	1
15715717	3	trimoxazole	67	77	fosfomycin	153	162	0.733546436	1
23671075	1	dUMP	121	124	deoxythymidine monophosphate	87	114	0.749537528	1
7761140	4	penicillin	41	50	penicillin	160	169	0.508528471	1
15644115	8	Cu	101	102	Cu	137	138	0.538248122	1
19128897	5	Isolates	0	7	carbenicillin	43	55	0.520710468	1
23633953	2	Gln	56	58	glutamic acid	77	89	0.548499286	1
8613702	5	glucose	131	137	fructose	206	213	0.551323414	1
8613702	5	glucose	131	137	phagocytose P	146	158	0.617507815	1
24909362	8	TCA	58	60	ATP	104	106	0.682511091	1
8617737	8	H2O	70	72	TPQ	50	52	0.601061106	1
24910080	1	hydrogen	215	222	methane	271	277	0.814047873	1
24910080	1	formate	244	250	methane	271	277	0.853937328	1
24910080	1	acetate	260	266	methane	271	277	0.829965651	1
24910080	1	hydrocarbons	150	161	methane	271	277	0.754795074	1
24910080	1	methanogens	168	178	methane	271	277	0.617844343	1
24910080	1	carbon dioxide	228	241	methane	271	277	0.846673071	1
16889691	6	H2O2	59	62	deoxyribose	79	89	0.645841181	1
16889691	6	H2O2	59	62	dOH	221	223	0.602681935	1
16889691	6	deoxyribose	79	89	dOH	221	223	0.559763193	1
16889691	6	iron	158	161	dOH	221	223	0.664488852	1
19137834	9	mercury	43	49	mercury	119	125	0.518244326	1
19191874	4	arginine	188	195	ornithine	255	263	0.544662058	1
19191874	4	arginine	243	250	ornithine	255	263	0.905079484	1
27881231	2	d-His	32	36	2-(2-aminoethyl)pyridine	79	102	0.547937334	1
27881231	2	d-His	32	36	l-adrenaline	144	155	0.521049142	1
27881231	2	d-His	32	36	dopamine	69	76	0.552539051	1
27881231	2	l-DOPA	39	44	2-aminoethyl-piparazine	105	127	0.521625221	1
27881231	2	d-His	32	36	morpholine	129	138	0.560542762	1
27881231	2	l-DOPA	39	44	2-(2-aminoethyl)pyridine	79	102	0.529832721	1
27881231	2	d-His	32	36	2-aminoethyl-piparazine	105	127	0.602588356	1
27998065	5	glycerol	26	33	l-glyceraldehyde	67	82	0.923212945	1
27998065	5	glycerol	26	33	3-hydroxypropionaldehyde	38	61	0.93477875	1
27998065	5	glycerol	26	33	aldehyde	123	130	0.886506796	1
27998065	7	glucose	131	137	l-sorbose	188	196	0.743593097	1
27998065	7	glucose	131	137	l-fructose	164	173	0.649331868	1
27998065	7	glycerol	143	150	carbon	239	244	0.513807476	1
27998065	7	5-deoxypsicose	74	87	l-psicose	203	211	0.514767528	1
27998065	7	l-fructose	164	173	l-psicose	203	211	0.532216847	1
27998065	7	glycerol	143	150	5-deoxyfructose	110	124	0.74189198	1
27998065	7	glycerol	143	150	l-tagatose	176	185	0.636463702	1
27998065	7	glucose	131	137	glycerol	218	225	0.755623639	1
27998065	7	glucose	131	137	l-psicose	203	211	0.853056788	1
27998065	7	glycerol	143	150	l-sorbose	188	196	0.738621771	1
27998065	7	glycerol	143	150	5-deoxypsicose	74	87	0.567829847	1
27998065	7	glucose	131	137	5-deoxyfructose	110	124	0.778686941	1
27998065	7	glycerol	143	150	l-fructose	164	173	0.563926816	1
27998065	7	glycerol	143	150	glycerol	218	225	0.750807464	1
27998065	7	5-deoxypsicose	74	87	l-sorbose	188	196	0.553040266	1
27998065	7	glucose	131	137	l-tagatose	176	185	0.740076721	1
27998065	7	glycerol	143	150	l-psicose	203	211	0.829476118	1
27998065	8	glycerol	260	267	l-sorbose	335	343	0.545005858	1
27998065	8	glycerol	260	267	l-psicose	359	367	0.594631076	1
7759515	3	MgPPi	18	22	MgPPi	122	126	0.591776371	1
7759515	3	MgPPi	18	22	PPi	137	139	0.620556474	1
7715447	7	CrylA	53	57	CrylA	145	149	0.695932329	1
16935251	9	urea	75	78	fatty acids	232	242	0.530463159	1
16935251	9	DHA	190	192	fatty acids	232	242	0.6840626	1
16935251	13	PUFAs	144	148	PUFAs	95	99	0.528914452	1
23666444	4	p-coumaric acid	165	179	caffeic acid	184	195	0.888803184	1
23666444	4	m-coumaric acid	118	132	caffeic acid	184	195	0.611615002	1
23666444	4	cinnamic acid	82	94	caffeic acid	184	195	0.65989095	1
23666444	4	o-coumaric acid	97	111	caffeic acid	184	195	0.606523216	1
23666444	5	caffeic acid	83	94	3,4,5-trihydroxycinnamic acid	120	148	0.823475778	1
23666444	5	p-coumaric acid	21	35	3,4,5-trihydroxycinnamic acid	120	148	0.76454699	1
23666444	6	ferulic acid	90	101	ortho-diphenols	153	167	0.569116592	1
23666444	6	3-(4-hydroxyphenyl)propanoic acid	55	87	ortho-diphenols	153	167	0.803829432	1
23666444	6	coniferaldehyde	108	122	ortho-diphenols	153	167	0.716207147	1
23666444	9	glycerol	71	78	hydroxycinnamic acids	298	318	0.52147311	1
23666444	9	caffeic acid	142	153	hydroxycinnamic acids	298	318	0.553014815	1
8626640	12	fructose	59	66	phosphoryl	101	110	0.537183225	1
10651645	11	p-xylene	18	25	4-methybenzyl alcohol	96	116	0.691453576	1
7797548	9	Mg2+	77	80	Mg	92	93	0.747609138	1
7797548	9	aspartate	49	57	Mg	92	93	0.667720318	1
7797548	9	aspartate	49	57	aspartate	95	103	0.55030477	1
7797548	9	Mg2+	77	80	aspartate	95	103	0.64334482	1
15753083	5	bacteriocin	113	123	bacteriocin	297	307	0.531153023	1
24960206	3	Cd(NO3)2	90	97	cadmium	258	264	0.544745147	1
7750556	8	zeaxanthin	29	38	astaxanthin	43	53	0.94297725	1
27928939	4	silver	33	38	waterline	97	105	0.553920269	1
7750556	9	canthaxanthin	68	80	astaxanthin	163	173	0.680278957	1
7750556	9	astaxanthin	37	47	astaxanthin	163	173	0.701215625	1
7750556	9	canthaxanthin	146	158	astaxanthin	163	173	0.929307699	1
7751305	2	ATP	73	75	phosphate	58	66	0.54398787	1
19124577	5	cystine	52	58	H(2)S	30	34	0.616697669	1
8631826	1	D-galactan	178	187	alpha-L-Rhap(1-->3)-D-GlcNAc	292	319	0.591007411	1
8631826	1	D-arabinan	163	172	alpha-L-Rhap(1-->3)-D-GlcNAc	292	319	0.523560762	1
8631826	3	UDP-[14C]GlcNAc	99	113	[14C]GlcNAc	82	92	0.581135213	1
8631826	3	TDP-[14C]Rha	167	178	[14C]Rha	153	160	0.678552032	1
8590661	1	aspartate	42	50	L-lysine	111	118	0.610818565	1
8590661	1	histidine	65	73	rapamycin	131	139	0.57101649	1
8590661	1	histidine	65	73	L-lysine	111	118	0.750896454	1
8608149	7	amicyanin	55	63	amicyanin	110	118	0.565162778	1
8555229	1	p-hydroxybenzoate	17	33	phenolate	42	50	0.825685024	1
8626759	2	aspartate	63	71	aspartic acid	113	125	0.516536236	1
16940050	8	acetyl-CoA	95	104	mycothiol	122	130	0.599502325	1
19124577	9	cystine	182	188	cysteine	316	323	0.538424015	1
27998243	6	clindamycin	66	76	clindamycin	229	239	0.518877685	1
7747957	11	carnobacteriocins	60	76	lactacin F	96	105	0.801228106	1
23690622	7	methionine	42	51	methionine sulfoxide	66	85	0.871338367	1
10735852	5	acetoacetate	95	106	acetoacetyl-CoA	111	125	0.907293022	1
10735852	5	CoA	68	70	acetoacetyl-CoA	111	125	0.571037531	1
10735852	5	acetoacetyl-CoA	28	42	acetoacetyl-CoA	111	125	0.681672871	1
10735852	5	acetoacetate	95	106	poly-3-hydroxybutyrate	146	167	0.787048459	1
10735852	5	acetoacetyl-CoA	28	42	poly-3-hydroxybutyrate	146	167	0.529837191	1
16957274	1	CH34	147	150	selenite	163	170	0.713369131	1
16957274	1	CH34	147	150	selenate	175	182	0.615617931	1
23624635	0	Telavancin	0	9	vancomycin	38	47	0.651178777	1
19136007	4	K	7	7	histidine	56	64	0.525060594	1
19136007	4	pK	14	15	histidine	56	64	0.525060594	1
23644665	3	Cr(VI)	50	55	Cr(VI)	109	114	0.805582523	1
23644665	3	Cr(VI)	109	114	trivalent chromium	119	136	0.88800633	1
23644665	3	Cr(VI)	50	55	trivalent chromium	119	136	0.626925468	1
23644665	3	Cr(VI)	109	114	Cr(III)	139	145	0.784702837	1
7765492	1	DL-ester	95	102	D-beta-acetylthioisobutyric acid	113	144	0.778939545	1
7765492	1	methyl DL-beta-acetylthioisobutyrate	57	92	D-beta-acetylthioisobutyric acid	113	144	0.64590317	1
23889709	4	choline	21	27	glycine	81	87	0.694722056	1
10739476	4	acetyl-CoA	90	99	poly-beta-hydroxybutyrate	106	130	0.576451242	1
10702303	3	glucose	48	54	glucose	173	179	0.506534696	1
10702303	3	glucose	94	100	PQQ	165	167	0.587670147	1
10702303	3	glucose	48	54	PQQ	165	167	0.609351635	1
10702303	3	PQQ	60	62	PQQ	290	292	0.549141169	1
10702303	3	PQQ	60	62	PQQ	165	167	0.589719892	1
10702303	3	PQQ	290	292	PQQ	436	438	0.625803888	1
24957830	5	colistin	49	56	colistin	144	151	0.589560688	1
10645451	2	nitrate	34	40	nitrite	45	51	0.900499463	1
15744081	1	deoxyribonucleoside 5'-triphosphates	66	101	nitric oxide	128	139	0.684829414	1
7729414	6	Glycerol	0	7	glycerol	90	97	0.50396651	1
15653820	9	arabinogalactan	84	98	trehalose dimycolate	158	177	0.610055685	1
15653820	9	arabinogalactan	84	98	arabinogalactan-mycolate	129	152	0.62523067	1
24904028	5	nitrite	99	105	nitrite	346	352	0.500833035	1
24862040	7	trimoxazole	98	108	ciprofloxacin	169	181	0.772612035	1
24862040	7	gentamicin	147	156	ciprofloxacin	169	181	0.529451013	1
24862040	7	trimoxazole	98	108	nalidixic acid	121	134	0.829117537	1
24862040	7	trimoxazole	98	108	nitrofurantoin	213	226	0.676111519	1
24862040	7	trimoxazole	98	108	gentamicin	147	156	0.725536346	1
23623041	7	ciprofloxacin	98	110	sulfamethoxazole	118	133	0.744632125	1
23617832	2	amino acids	137	147	(19)F	209	213	0.588752151	1
23617832	2	(15)N	120	124	(19)F	209	213	0.554828048	1
23618856	1	BSH	14	16	thiol	116	120	0.515449882	1
23618856	1	l-cysteinyl-d-glucosaminyl-l-malate	47	81	thiol	116	120	0.501101077	1
7765036	2	lycopene	18	25	ergosterol	130	139	0.518495202	1
16931521	8	PhlD	92	95	phloroglucinol	177	190	0.877149701	1
16931521	8	lauroyl-CoA	102	112	phloroglucinol	177	190	0.766877234	1
10645451	3	nitrate	65	71	nitrate	80	86	0.569318712	1
23851010	2	2-oxo-3-pentynoate	72	89	acetopyruvate	107	119	0.737211585	1
23659760	2	glucose	116	122	hydrogen	91	98	0.555170834	1
7811042	2	penicillin	57	66	ampicillin	89	98	0.708524227	1
15748981	1	NAD(+)	119	124	NH(3)	171	175	0.632576644	1
15748981	1	ammonia	99	105	NAD(+)	119	124	0.768007576	1
15748981	1	glutamine	85	93	NH(3)	171	175	0.645183146	1
15748981	1	ammonia	99	105	NH(3)	171	175	0.536327899	1
15748981	1	glutamine	85	93	NAD(+)	119	124	0.876515269	1
10747819	2	Gatifloxacin	0	11	quinolones	63	72	0.545559049	1
15653887	4	NaCl	61	64	Tween 80	146	153	0.539933264	1
23881243	6	NAD(+)	58	63	L-malate	139	146	0.583720684	1
23881243	6	L-malate	23	30	L-malate	139	146	0.728744328	1
7740978	0	rhamnetin	26	34	alkylate	56	63	0.588527322	1
24966132	8	thiocyanate	150	160	hypothiocyanate	179	193	0.796734452	1
24966132	8	H2O2-chloride	136	148	hypothiocyanate	179	193	0.744440258	1
16904686	5	AcN2OR	28	33	sodium iodide	38	50	0.86155194	1
23884490	5	bisabolol	27	35	hydrogen peroxide	76	92	0.650392413	1
10724026	6	methicillin	22	32	erythromycin	55	66	0.566707492	1
23900617	10	YUAB-SO-45	72	81	zeaxanthin	185	194	0.681647062	1
23900617	10	YUAB-SO-11	57	66	zeaxanthin	120	129	0.820419192	1
23900617	10	YUAB-SO-45	72	81	zeaxanthin	120	129	0.754011393	1
23900617	10	YUAB-SO-11	57	66	zeaxanthin	185	194	0.602682471	1
23900861	1	Toyocamycin	0	10	nucleoside	131	140	0.509077728	1
10722724	1	acetyl-CoA	84	93	N-acetylserotonin	103	119	0.890197992	1
10722724	1	serotonin	69	77	N-acetylserotonin	103	119	0.790847421	1
10722724	1	acetyl-CoA	84	93	melatonin	169	177	0.537394941	1
16949957	3	NaCl	18	21	NaCl	99	102	0.764322579	1
10664125	3	kanamycin	140	148	carbenicillin	172	184	0.602272749	1
24839021	8	cytosine	42	49	uracil	63	68	0.812755883	1
24843026	3	ATP	51	53	ATP	286	288	0.582250357	1
15691828	4	alphaGly-181	171	182	hydrogen	243	250	0.672729373	1
15691828	4	alphaGly-181	171	182	Val	265	267	0.537463725	1
15691828	4	alphaGly-181	171	182	Phe	274	276	0.632171452	1
7758929	1	pI9789	12	17	cadmium	84	90	0.676510036	1
7758929	1	pI9789	12	17	mercury	93	99	0.676510036	1
7758929	1	pI9789	12	17	arsenate	105	112	0.676510036	1
19146949	2	Sec	89	91	Sec	157	159	0.662690341	1
23866018	10	Arg	133	135	Glu	270	272	0.705599546	1
23866018	10	Phe	199	201	Glu	270	272	0.749280214	1
23866018	10	Val	207	209	Glu	270	272	0.796848714	1
23866018	10	amino acid	57	66	Glu	270	272	0.650570571	1
7764370	5	amino acid	120	129	amino acid	191	200	0.786134899	1
8637782	2	procaine	65	72	penicillin	219	228	0.593281388	1
8637782	2	penicillin G	79	90	penicillin	219	228	0.581386328	1
8558531	3	OH-26	16	20	Na+	82	84	0.516266108	1
8558531	3	OH-26	16	20	monensin	105	112	0.521811247	1
16890479	2	Cr(VI)	19	24	trivalent chromium	40	57	0.783411324	1
16890479	2	Cr(VI)	19	24	phosphate	123	131	0.565202892	1
16890479	2	Cr(VI)	19	24	Cr(III)	60	66	0.505032241	1
8643026	4	amino acids	35	45	amino acids	88	98	0.523817539	1
23874751	3	BtA	48	50	pheromone	72	80	0.512621701	1
23902256	7	lysine	78	83	carbamate	124	132	0.789319932	1
23902256	7	lysine	78	83	CO2	101	103	0.862093091	1
16907744	5	indomethacin	35	46	dicyclohexylcarbodi-imide	118	142	0.546013117	1
10647084	3	sparfloxacin	85	96	amikacin	105	112	0.547904909	1
10647084	3	ciprofloxacin	55	67	kanamycin	118	126	0.519683719	1
7747094	2	Azithromycin	0	11	roxithromycin	58	70	0.673378706	1
16885262	1	selenate	71	78	selenium	93	100	0.898912549	1
7764048	0	histidine	72	80	alanine	85	91	0.907409608	1
16955806	2	Imidocarb dipropionate	0	21	tetracycline	62	73	0.506358624	1
23687055	8	d-glucose	24	32	trehalose	65	73	0.57721287	1
23687055	8	d-glucose	24	32	d-mannose	76	84	0.50662601	1
23687055	8	d-glucose	24	32	glycerol	191	198	0.577215016	1
23687055	8	d-glucose	24	32	dl-alanine	176	185	0.531520605	1
23687055	8	d-glucose	24	32	d-sorbitol	99	108	0.506053925	1
23687055	8	d-glucose	24	32	d-mannitol	87	96	0.52655828	1
27898320	0	Mg	42	43	oxides	63	68	0.590347528	1
10739946	8	Cys	46	48	L-selenocysteine	293	308	0.543295026	1
10739946	8	Cys	31	33	L-selenocysteine	293	308	0.594932497	1
8647838	3	TMPD	55	58	ascorbate	68	76	0.533971012	1
23911825	8	Cu(2+)	25	30	Cd(2+)	92	97	0.609975457	1
23911825	8	phenanthrene	46	57	Cd(2+)	92	97	0.656234264	1
23911825	8	Cu(2+)	130	135	phenanthrene	170	181	0.637899756	1
24861319	1	malate	101	106	carbon dioxide	124	137	0.829895616	1
24861319	1	malate	101	106	pyruvate	111	118	0.881044805	1
19111641	4	4-pyridoxolactone	115	131	NAD(+)	240	245	0.540342093	1
19111641	4	pyridoxine	186	195	NAD(+)	240	245	0.565871477	1
10656297	4	hydroperoxides	243	256	alcohols	286	293	0.781011701	1
10656297	4	H2O2	261	264	H2O	302	304	0.586224198	1
10656297	4	hydroperoxides	243	256	H2O	302	304	0.656440258	1
10656297	4	H2O2	261	264	alcohols	286	293	0.75930053	1
19223646	6	superoxide	95	104	peroxide	143	150	0.507799268	1
8631788	7	bio-5'-AMP	52	61	biotin	40	45	0.545712054	1
23906842	2	mandelonitrile	131	144	(R)-(-)-mandelic acid	149	169	0.822452068	1
15735955	1	nitrate	62	68	nitrogen	119	126	0.860215724	1
15735955	1	nitrate	62	68	nitrous oxide	92	104	0.918105841	1
15735955	1	nitrite	74	80	nitrogen	119	126	0.657029152	1
15735955	1	nitrite	74	80	nitrous oxide	92	104	0.859910965	1
27902780	1	iron	140	143	iron	181	184	0.680110753	1
16949636	5	naphthalene	27	37	phenanthrene	81	92	0.63302654	1
8639305	0	biphenyl	38	45	polyacrylic	57	67	0.739091694	1
8639305	4	biphenyl	89	96	biphenyl	231	238	0.523053586	1
8639305	4	consortium	4	13	biphenyl	231	238	0.648184836	1
27874224	6	natamycin	40	48	natamycin	124	132	0.503560603	1
24871825	5	Fe(2+)	161	166	Fe(2+)	199	204	0.512377501	1
24871825	5	Fe(2+)	161	166	FeS	176	178	0.856136024	1
8588745	1	isoflavones daidzein	123	142	polyhydroxylated isoflavones	161	188	0.766184866	1
8588745	1	glycitein	148	156	polyhydroxylated isoflavones	161	188	0.916640282	1
8588745	2	6,7,4'-trihydroxyisoflavone	48	74	7,8,4'-trihydroxyisoflavone	120	146	0.696338773	1
8588745	2	daidzein	36	43	7,8,4'-trihydroxyisoflavone	120	146	0.700197995	1
8588745	2	glycitein	22	30	7,8,4'-trihydroxyisoflavone	120	146	0.828167558	1
8588745	2	daidzein	36	43	6,7,4'-trihydroxyisoflavone	48	74	0.920770228	1
8588745	2	glycitein	22	30	6,7,4'-trihydroxyisoflavone	48	74	0.916699409	1
8588745	3	daidzein	26	33	6,7,3',4'-tetrahydroxyisoflavone	75	106	0.858723581	1
8588745	3	daidzein	26	33	7,8,3',4'-tetrahydroxyisoflavone	38	69	0.902745605	1
23618856	5	rifamycin	262	270	BSH	275	277	0.762560129	1
23618856	5	chlorodinitrobenzene	225	244	BSH	275	277	0.524890602	1
19164418	6	TR-700	13	18	linezolid	54	62	0.719598651	1
19164418	6	TR-700	13	18	linezolid	82	90	0.599363327	1
7766093	6	DCP	88	90	14CO2	110	114	0.821854353	1
7766093	6	2,3,5-TCP	97	105	14CO2	110	114	0.849268854	1
7766093	6	2,4-dichlorophenol	68	85	14CO2	110	114	0.765971422	1
24929301	9	RSNO	19	22	sulfur	76	81	0.523259997	1
23691515	4	SDS	144	146	octane	251	256	0.639453471	1
23691515	4	hydrocarbon	109	119	octane	251	256	0.506889641	1
23691515	4	octane	160	165	octane	251	256	0.542709291	1
23691515	4	SDS	144	146	octane	160	165	0.579190612	1
16882289	3	calcium	123	129	daptomycin	155	164	0.548636854	1
16882289	3	daptomycin	34	43	daptomycin	155	164	0.505922377	1
7768821	1	cyanate	82	88	CO2	119	121	0.661617756	1
7768821	1	bicarbonate	95	105	CO2	119	121	0.68504113	1
27851793	0	L-Phenylalanine	47	61	Phenylpyruvic Acid	23	40	0.711483836	1
27851793	2	l-phenylalanine	113	127	PPA	104	106	0.588817179	1
27851793	2	PPA	104	106	l-phenylalanine	113	127	0.502732813	1
23679119	6	scytonemin	80	89	amino acids	109	119	0.526551604	1
23857911	4	poloxamer 407	52	64	calcium hydroxide	104	120	0.501569986	1
16908649	11	CO2	52	54	CO2	105	107	0.634695292	1
23860686	1	phenylalanine	86	98	tyrosine	103	110	0.940331101	1
8596545	3	MTCCA	20	24	ethanol	392	398	0.551049709	1
8596545	3	O	206	206	ethanol	392	398	0.559757233	1
8596545	3	nitrite	39	45	ethanol	392	398	0.510798514	1
8596545	3	ethanol	78	84	ethanol	392	398	0.607591808	1
19223628	5	amine	76	80	sulfate	284	290	0.683904529	1
19223628	5	amine	76	80	fatty acid	99	108	0.792281628	1
19223628	5	ether	59	63	terpineol	406	414	0.56496644	1
19223628	5	amine	76	80	menthol	420	426	0.62822175	1
19223628	5	amine	76	80	phenylethyl	319	329	0.563888848	1
19223628	5	amine	76	80	terpineol	406	414	0.677817464	1
19223628	5	ether	59	63	fatty acid	99	108	0.563299298	1
19223628	5	ether	59	63	menthol	420	426	0.510543048	1
19223628	5	amine	76	80	isoprenoids	365	375	0.575410068	1
19223628	5	ether	59	63	triethanolamine	260	274	0.507115006	1
19223628	5	amine	76	80	triethanolamine	260	274	0.577446461	1
19223628	5	amine	76	80	disodium lauramido monoethanolamido, sodium lauriminodipropionic acid	185	253	0.509969831	1
19223628	5	amine	76	80	benzyl alcohols	335	349	0.596191704	1
19223628	5	ether	59	63	sulfate	284	290	0.619619906	1
24835942	3	anthranilic acid	92	107	nitrogen	168	175	0.504544497	1
8639607	5	2-methylpropionate	186	203	Q6	213	214	0.522569299	1
8561473	3	methane	92	98	carbon	121	126	0.733080745	1
15723554	9	alanines	8	15	H	253	253	0.538215697	1
15723554	9	Gly	110	112	H	253	253	0.554072201	1
15723554	9	PH75	24	27	H	253	253	0.611772716	1
8561473	6	methane	149	155	methanol	160	167	0.917817831	1
8561473	6	methane	149	155	methane	188	194	0.554328322	1
8561473	6	methane	70	76	methane	188	194	0.574138999	1
8561473	6	methane	70	76	methanol	160	167	0.791388512	1
8561793	1	salicylate	105	114	catechol	124	131	0.799467623	1
15672231	3	N	88	88	sarcin	140	145	0.606406748	1
15672231	3	N	88	88	adenine	115	121	0.690822482	1
16870166	7	beta-(1-->2)-fructosyl	73	94	L-sugars	116	123	0.535633802	1
16870166	7	beta-(1-->2)-fructosyl	73	94	2-OH	108	111	0.692613065	1
23967694	2	alkene	109	114	macrolide	149	157	0.569409668	1
24913652	5	acetate	168	174	propionate	179	188	0.826663077	1
24913652	5	acetate	109	115	propionate	179	188	0.716909587	1
23878226	5	PZN	38	40	desmethylPZN	217	228	0.525789499	1
23916948	0	L-tyrosine	91	100	resveratrol	74	84	0.612383604	1
19191622	10	cotrimoxazole	49	61	penicillin	85	94	0.553634167	1
19191622	10	cotrimoxazole	49	61	penicillin	109	118	0.638433516	1
15746344	1	histidine	26	34	Histamine	0	8	0.567972302	1
27815998	4	g-C3N4	66	71	H2O2	238	241	0.822379649	1
27815998	4	H2O2	154	157	H2O2	238	241	0.709498465	1
27815998	4	H2O2	154	157	OH	162	163	0.892131031	1
27815998	4	graphitic carbon nitride	40	63	H2O2	238	241	0.603877306	1
27815998	4	g-C3N4	66	71	OH	162	163	0.53582412	1
23674353	2	glycine	156	162	dimethylglycine	230	244	0.500365019	1
27997125	5	Ca(2+)	60	65	dithiothreitol	227	240	0.690046728	1
24927772	5	glucose	83	89	carbon	179	184	0.550162971	1
10737194	2	triacetylcytidine	49	65	phosphoramidite	86	100	0.866466939	1
10737194	2	triacetylcytidine	49	65	nucleotide	135	144	0.804730892	1
7766186	1	Pro-Pro	134	140	Pro-Pro-Pro	117	127	0.548299491	1
7761471	3	iron	35	38	iron	73	76	0.5155707	1
24857314	4	Gd(3+)	24	29	GdL3	289	292	0.500463068	1
24857314	4	Gd(3+)	24	29	2,2'-oxidiethylamine	220	239	0.561417758	1
24857314	4	Gd(3+)	24	29	ethylenediamine	196	210	0.553854704	1
24857314	4	Gd(3+)	24	29	GdL1	213	216	0.592517793	1
24857314	4	Gd(3+)	24	29	GdL2	242	245	0.514569938	1
24857314	4	Gd(3+)	24	29	4,7,10-trioxa-1,13-tridecanediamine	252	286	0.55030793	1
10666642	2	acetyl CoA	74	83	hydroxyl	100	107	0.753511369	1
10666642	2	acetyl CoA	74	83	chloramphenicol	119	133	0.566739857	1
10651644	9	Co(2+)	44	49	aspartate	305	313	0.519382417	1
10651644	9	alanine	229	235	aspartate	305	313	0.537481427	1
10651644	9	Glu	215	217	aspartate	305	313	0.537481427	1
7812438	5	sulpho[1,4-14C]succinate	189	212	14CO2	143	147	0.568764508	1
23928049	3	pNPX	61	64	p-nitrophenol	89	101	0.891258419	1
23928049	3	p-nitrophenyl-b-d-xylopyranoside	27	58	p-nitrophenol	89	101	0.582127273	1
23928049	3	xylose	13	18	p-nitrophenol	89	101	0.62688303	1
24894767	3	alcohols	144	151	amines	174	179	0.83289963	1
7763936	6	glucose	54	60	MG5267	187	192	0.550511479	1
19189409	8	pyruvate	113	120	acetyl-CoA	97	106	0.548362076	1
8794760	2	5'-[3H]adenosylcobalamin	30	53	tritium	12	18	0.61688894	1
23633443	5	Hg	56	57	sulfate	78	84	0.600012481	1
23683033	8	ozone	107	111	NAs	185	187	0.544935226	1
16957097	3	glucose	154	160	acetic and lactic acids	109	131	0.533615887	1
7724521	2	13C	55	57	dNTPs	120	124	0.743572652	1
7724521	2	13C	55	57	dNTPs	135	139	0.818876505	1
8794760	6	succinyl-CoA	21	32	tritium	63	69	0.505474091	1
8794760	6	succinyl-CoA	21	32	methylmalonyl-CoA	149	165	0.558715463	1
10696879	6	galacturonic acid	121	137	citric acid	164	174	0.681183755	1
10696879	6	glucose	59	65	galacturonic acid	121	137	0.726768017	1
10696879	6	glucose	59	65	citric acid	164	174	0.762112141	1
23881445	7	IAA	57	59	IAA	121	123	0.80789119	1
7764073	3	2'-deoxy-3'-thiacytidine	68	91	3TC	121	123	0.808458567	1
7808389	4	FPP	151	153	zeaxanthin diglucoside	159	180	0.618008554	1
7808389	4	farnesyl pyrophosphate	127	148	zeaxanthin diglucoside	159	180	0.536692083	1
10648107	2	quercetin	51	59	phenolic acids	137	150	0.6576581	1
10648107	2	eriodictyol	84	94	phenolic acids	137	150	0.666914821	1
10648107	2	taxifolin	109	117	phenolic acids	137	150	0.699104846	1
10648107	2	kaempferol	62	71	phenolic acids	137	150	0.621583223	1
10648107	2	phloretin	124	132	phenolic acids	137	150	0.869982123	1
10648107	2	luteolin	74	81	phenolic acids	137	150	0.666809916	1
10648107	2	rutin	44	48	phenolic acids	137	150	0.776361585	1
10648107	2	naringenin	97	106	phenolic acids	137	150	0.6224159	1
10648107	2	luteolin-7-glucoside	22	41	phenolic acids	137	150	0.788054883	1
10648107	3	kaempferol-3-sorphoroside-7-glucoside	14	50	3,4-dihydroxyphenylacetic acid	97	126	0.690845847	1
10648107	3	kaempferol-3-sorphoroside-7-glucoside	14	50	kaempferol-3-sorphoroside	55	79	0.827414811	1
16966394	5	acyl-homoserine lactone	109	131	carbon	207	212	0.517608643	1
16966394	5	acyl-homoserine lactone	109	131	tetrazole	187	195	0.517608643	1
8639549	0	dihydrolipoamide	62	77	dihydrolipoamide	116	131	0.544511378	1
16919508	2	(R,S)-naproxen esters	44	64	alcohol	172	178	0.591742396	1
16958764	10	nitrogen	70	77	nitrogen	125	132	0.760555506	1
10708389	9	nitrite	264	270	nitric oxide	275	286	0.926187932	1
16912038	7	maltose	64	70	palatinose	137	146	0.731701016	1
16912038	7	trehalose	73	81	palatinose	137	146	0.565086365	1
16912038	7	maltose	64	70	glucose	125	131	0.670515716	1
27998670	6	glycerol	90	97	1,3-PDO	120	126	0.918232858	1
27998670	6	glycerol	90	97	1,3-PDO	102	108	0.907472134	1
24918090	8	tryptophan	40	49	indole	112	117	0.650101781	1
24918090	8	tryptophan	40	49	indole	89	94	0.615757585	1
24918090	8	tryptophan	40	49	tryptophan	74	83	0.689481616	1
7756839	2	GdmCl	186	190	urea	122	125	0.510175049	1
23656797	9	cholesterol	62	72	cholesterol	158	168	0.632632256	1
19137827	4	glucose	104	110	glucose	137	143	0.681458235	1
10652101	4	H2O2	85	88	H2O	93	95	0.91317153	1
10652101	4	H2O2	85	88	O2	101	102	0.866997361	1
19191353	6	2-bromoethane sulfonic acid	44	70	methane	108	114	0.606439114	1
19191353	6	BES	73	75	methane	108	114	0.605875731	1
23851266	2	baicalin	95	102	baicalein	112	120	0.642031252	1
23851266	2	baicalin	95	102	wogonoside	130	139	0.582896829	1
23851266	2	wogonoside	130	139	wogonin	149	155	0.622158527	1
16892251	3	D-glucose	189	197	D-arabitol	202	211	0.887018263	1
10651637	6	2-oxo-3-hexenedioate	72	91	2-oxo-4-hydroxypentanoate	96	120	0.886066318	1
10699852	1	cholesterol	14	24	cholest-4-ene-3-one	29	47	0.926648617	1
8575433	5	benzyl viologen	46	60	Fe-S	93	96	0.506938994	1
10735866	2	glucose	49	55	gluconate	60	68	0.893575668	1
15746362	5	toluene	23	29	alkyl benzenes	121	134	0.585727453	1
10713426	3	zinc(II)	47	54	ZnSO(4)	83	89	0.673116088	1
27895017	2	capreomycin	96	106	kanamycin	116	124	0.699228048	1
27886975	5	glucose	28	34	glucose	153	159	0.591443717	1
19213808	8	L-arginine	42	51	L-ornithine	64	74	0.556121707	1
19213808	8	L-amino acids	28	40	L-histidine	81	91	0.664237738	1
19213808	8	L-amino acids	28	40	L-ornithine	64	74	0.522017717	1
19213808	8	L-arginine	42	51	L-amino acids	112	124	0.562156975	1
19213808	8	L-arginine	42	51	L-histidine	81	91	0.720486522	1
19213808	8	L-arginine	42	51	D-amino acids	154	166	0.505728245	1
23707255	3	monosaccharides	245	259	nucleotide	222	231	0.702129304	1
23707255	3	monosaccharides	245	259	sugars	233	238	0.622860849	1
23690965	7	xantholysin	41	51	cyclic lipopeptides putisolvin	234	263	0.555249989	1
23625221	5	BF2-C	81	85	BF2-C	192	196	0.537148535	1
24842325	1	anthraniloyl-coenzyme A	32	54	HHQ	95	97	0.648047566	1
24842325	1	ACoA	57	60	2-heptyl-4-hydroxyquinoline	66	92	0.725527227	1
24842325	1	anthraniloyl-coenzyme A	32	54	quinolone	132	140	0.621006072	1
24842325	1	anthraniloyl-coenzyme A	32	54	2-heptyl-4-hydroxyquinoline	66	92	0.821705699	1
24842325	1	ACoA	57	60	HHQ	95	97	0.546328485	1
15647552	0	Se	125	126	Se0	201	203	0.578518093	1
15647552	0	selenate	138	145	Se0	201	203	0.599532664	1
15647552	0	selenate	138	145	Se	253	254	0.522864282	1
15647552	0	Se	125	126	selenium	191	198	0.621456623	1
15647552	0	Se(IV)	170	175	selenium	191	198	0.801291049	1
15647552	0	selenate	138	145	selenium	191	198	0.649112701	1
15647552	0	selenite	160	167	selenium	191	198	0.809111059	1
15647552	0	Se(IV)	170	175	Se0	201	203	0.575684488	1
15647552	0	selenite	160	167	Se	253	254	0.717926502	1
15647552	0	Se(VI)	148	153	selenium	191	198	0.600347936	1
15647552	0	selenite	160	167	Se0	201	203	0.800996125	1
15647552	0	Se(IV)	170	175	Se	253	254	0.535787106	1
15647552	0	Se(VI)	148	153	Se0	201	203	0.55672282	1
10726773	6	lauroyl sarcosinate	29	47	SDS	232	234	0.622042298	1
19213808	11	transition metal	90	105	FAD	115	117	0.501900911	1
7795527	3	Gln	85	87	pyro-Glu	141	148	0.744772315	1
7795527	3	Gln	85	87	pyrrolidonecarboxylic acid	113	138	0.904904902	1
7795527	3	N	74	74	pyrrolidonecarboxylic acid	113	138	0.767824888	1
10657233	11	amino acid	4	13	glycoside	113	121	0.548755586	1
23608477	4	leucine	331	337	AL09-71	530	536	0.591354787	1
23608477	4	AL09-71	185	191	AL09-71	411	417	0.527270019	1
23608477	4	leucine	331	337	AL09-71	411	417	0.651361763	1
23608477	4	cysteine	165	172	AL09-71	411	417	0.601838231	1
23608477	4	arginine	103	110	asparagine	293	302	0.552544296	1
23608477	4	arginine	103	110	AL09-71	185	191	0.67845273	1
23608477	4	leucine	379	385	AL09-71	530	536	0.618956089	1
23608477	4	leucine	331	337	leucine	379	385	0.592506945	1
23608477	4	tyrosine	151	158	AL09-71	530	536	0.529367685	1
23608477	4	serine	117	122	AL09-71	185	191	0.591703117	1
23608477	4	leucine	331	337	proline	344	350	0.771328151	1
23608477	4	tyrosine	151	158	AL09-71	411	417	0.691538036	1
23608477	4	leucine	331	337	AL09-71	508	514	0.566966951	1
23608477	4	AL09-71	428	434	AL09-71	530	536	0.582274437	1
23608477	4	proline	344	350	AL09-71	530	536	0.531846106	1
23608477	4	tyrosine	151	158	AL09-71	202	208	0.507414699	1
23608477	4	tyrosine	151	158	AL09-71	185	191	0.661193252	1
23608477	4	cysteine	165	172	proline	344	350	0.51706928	1
23608477	4	proline	344	350	AL09-71	411	417	0.59125936	1
23608477	4	arginine	103	110	leucine	331	337	0.53380239	1
23608477	4	leucine	379	385	AL09-71	508	514	0.595087588	1
23608477	4	arginine	103	110	serine	117	122	0.737160206	1
23608477	4	AL09-71	428	434	AL09-71	508	514	0.56930697	1
23608477	4	serine	117	122	proline	344	350	0.513391316	1
23608477	4	AL09-71	411	417	AL09-71	508	514	0.591894507	1
23608477	4	leucine	379	385	AL09-71	411	417	0.648109317	1
23608477	4	arginine	103	110	AL09-71	202	208	0.604903579	1
23608477	4	arginine	103	110	cysteine	165	172	0.586588681	1
23608477	4	arginine	103	110	proline	344	350	0.651378751	1
23608477	4	AL09-71	411	417	AL09-71	530	536	0.615829766	1
23608477	4	tyrosine	151	158	AL09-71	508	514	0.504380882	1
23608477	4	arginine	103	110	tyrosine	151	158	0.615753233	1
23608477	4	asparagine	293	302	proline	344	350	0.506942987	1
23608477	4	arginine	103	110	AL09-71	411	417	0.731568277	1
23608477	4	leucine	379	385	AL09-71	428	434	0.536024034	1
23608477	4	arginine	103	110	proline	392	398	0.655555964	1
23608477	4	AL09-71	202	208	AL09-71	411	417	0.630945206	1
23608477	4	asparagine	293	302	AL09-71	411	417	0.603300989	1
23608477	4	serine	117	122	AL09-71	411	417	0.654626429	1
23608477	4	arginine	103	110	leucine	379	385	0.602422237	1
23608477	4	proline	344	350	proline	392	398	0.501950741	1
23608477	4	proline	344	350	AL09-71	508	514	0.506868362	1
23608477	4	tyrosine	151	158	cysteine	165	172	0.526053131	1
23608477	4	arginine	103	110	AL09-71	428	434	0.616061866	1
24835942	4	carboxylate	92	102	amino	129	133	0.591668129	1
19189409	14	glycerol	90	97	ethanol	40	46	0.685883045	1
19189409	14	glycerol	90	97	formate	77	83	0.560197353	1
19189409	14	glycerol	90	97	ethanol	65	71	0.751321077	1
19189409	14	glycerol	90	97	hydrogen	52	59	0.69148308	1
27858137	5	Glu	205	207	BglU	247	250	0.633019269	1
7765582	3	acyl chloride	13	25	amino acid	162	171	0.651281476	1
7765582	3	L-B-Phe	110	116	amino acid	162	171	0.549505532	1
7765582	3	alpha-amino acids	72	88	amino acid	162	171	0.787534118	1
7765582	3	acyl chloride	13	25	alpha-amino acids	72	88	0.701299131	1
10630825	3	14-Hydroxyclarithromycin	0	23	clarithromycin	38	51	0.817459464	1
15649299	10	OXA-51	38	43	imipenem	152	159	0.612621427	1
27979302	1	sugar	36	40	sugars	103	108	0.673695385	1
10652103	4	NaCl	0	3	glucose	80	86	0.541454434	1
10652103	4	NaCl	0	3	fumarate	56	63	0.610476017	1
10652103	4	NaCl	0	3	glycerol	43	50	0.654467165	1
27987652	1	graphene	73	80	graphene	247	254	0.573965371	1
27987652	1	silver	105	110	Ag	278	279	0.527718484	1
27987652	1	graphene	73	80	Ag	278	279	0.576087773	1
27987652	1	silver	105	110	graphene	247	254	0.516188085	1
19111643	0	L-tagatose	79	88	xylitol	340	346	0.762549579	1
19111643	0	L-tagatose	21	30	L-psicose	117	125	0.554403484	1
19111643	0	L-psicose	117	125	xylitol	340	346	0.785365045	1
19111643	0	L-psicose	37	45	L-tagatose	21	30	0.73649013	1
19111643	0	L-psicose	37	45	L-psicose	117	125	0.585968673	1
19111643	0	L-tagatose	79	88	L-psicose	117	125	0.503337026	1
19111643	0	L-tagatose	21	30	xylitol	340	346	0.812675953	1
19111643	0	L-psicose	37	45	xylitol	340	346	0.886753082	1
19111643	1	L-psicose	38	46	D-sorbitol	124	133	0.603680968	1
19111643	1	L-psicose	38	46	L-arabitol	145	154	0.745688379	1
19111643	1	L-psicose	38	46	L-tagatose	51	60	0.932153106	1
19111643	1	L-psicose	38	46	glycerol	114	121	0.589818776	1
19111643	1	L-psicose	38	46	polyols	98	104	0.707404315	1
19111643	1	L-psicose	38	46	ribitol	136	142	0.702540457	1
19111643	1	L-psicose	38	46	xylitol	172	178	0.805882454	1
19111643	1	L-psicose	38	46	D-mannitol	157	166	0.820141852	1
19111643	2	L-psicose	55	63	L-tagatose	68	77	0.942422688	1
19111643	2	L-psicose	55	63	glycerol	112	119	0.756727159	1
15646822	2	DHA	90	92	ascorbate	97	105	0.830873311	1
7718575	8	Mca-Pro-Leu-Gly-Leu-Dpa-Ala-Arg-NH2	41	75	thiopeptolide	225	237	0.597363293	1
7718575	8	Dnp-Pro-Leu-Gly-Leu-Trp-Ala-D-Arg-NH2	81	117	thiopeptolide	225	237	0.547665894	1
19187215	7	4-fluorobiphenyl	10	25	biphenyl-4-carboxylic acid	98	123	0.578044474	1
[truncated: 4,872 more rows]
